# Supplementary material for: catena-Poly[[[diaqua­copper(II)]-bis­(μ2-di-4-pyridyl disulfide-κ2 N:N′)] bis­(hydrogen phthalate) monohydrate]
Source: Acta Crystallogr Sect E Struct Rep Online. 2010 Jan 20;66(Pt 2):m185. doi: 10.1107/S1600536810001716 (PMC2979707; doi:10.1107/S1600536810001716)
Supplement: Supplementary file 1 [file e-66-0m185-sup1.cif]

##############################################################################
###                                                                        ###
###        Electronic paper (Acta Crystallographica Section E)             ###
###                                                                        ###
##############################################################################
#                                                                            #
# This CIF contains the data in a paper accepted for publication in Acta     #
# Crystallographica Section E. It conforms to the requirements of Notes      #
# for Authors for Section E, and has been peer reviewed under the auspices   #
# of the IUCr Commission on Journals.                                        #
#                                                                            #
# Full details of the Crystallographic Information File format               #
# are given in the paper "The Crystallographic Information File (CIF):       #
# a New Standard Archive File for Crystallography" by S. R. Hall, F. H.      #
# Allen and I. D. Brown [Acta Cryst. (1991), A47, 655-685].                  #
#                                                                            #
# The current version of the core CIF dictionary is obtainable from          #
# ftp://ftp.iucr.org/pub/cif_core.dic. The current version number is 2.4.    #
#                                                                            #
# Software is freely available for graphical display of the structure(s) in  #
# this CIF.  For information consult the CIF home page http://www.iucr.org/  #
# cif/home.html                                                              #
#                                                                            #
# This file may be used for bona fide research purposes within the           #
# scientific community so long as proper attribution is given to the journal # 
# article from which it was obtained.                                        #
#                                                                            #
##############################################################################
                                             
data_global
_audit_creation_method     'form.cif (version 2.0)'
_journal_data_validation_number     ?
_journal_date_recd_electronic     2010-01-01
_journal_date_accepted     2010-01-14
_journal_name_full     'Acta Crystallographica, Section E'
_journal_year     2010
_journal_volume     66
_journal_issue      2
_journal_page_first     m185
_journal_page_last     m185
_journal_paper_category     QM
_journal_coeditor_code     CV2686
_publ_contact_author_name     'Jian-Li Lin'
_publ_contact_author_address
;
      State Key Lab. Base of Novel Functional Materials and
   Preparation Science
   Center of Applied Solid State Chemistry Research
   Ningbo University
   Ningbo, Zhejiang
   315211, People's Republic of China
;
_publ_contact_author_email     'linjianli@nbu.edu.cn'
_publ_contact_author_fax     '86 574 87600791'
_publ_contact_author_phone     '86 574 87600791'
_publ_section_title
;
<i>catena</i>-Poly[[[diaquacopper(II)]-bis(\m~2~-di-4-pyridyl
disulfide-\k^2^<i>N</i>:<i>N</i>')] bis(hydrogen phthalate) monohydrate]
;
loop_
    _publ_author_name
    _publ_author_footnote
    _publ_author_address
    'Hong-Lin Zhu' ?
;
State Key Laboratory Base of Novel Functional Materials and Preparation Science
Center of Applied Solid State Chemistry Research
Ningbo University
Ningbo
Zhejiang 315211
People's Republic of China
;
    'Jie Zhang' ?
;
State Key Laboratory Base of Novel Functional Materials and Preparation Science
Center of Applied Solid State Chemistry Research
Ningbo University
Ningbo
Zhejiang 315211
People's Republic of China
;
    'Jian-Li Lin' ?
;
State Key Laboratory Base of Novel Functional Materials and Preparation Science
Center of Applied Solid State Chemistry Research
Ningbo University
Ningbo
Zhejiang 315211
People's Republic of China
;
data_I
_audit_creation_method     SHELXL-97
_chemical_name_systematic
;
<i>catena</i>-Poly[[[diaquacopper(II)]-bis(\m~2~-di-4-pyridyl
disulfide-\k^2^<i>N</i>:</i>N</i>')] bis(hydrogen phthalate) monohydrate]
;
_chemical_name_common     ?
_chemical_formula_moiety     'C20 H20 Cu N4 O2 S4 2+, 2(C8 H5 O4 -), H2 O'
_chemical_formula_sum     'C36 H32 Cu N4 O11 S4'
_chemical_formula_iupac     '[Cu (C10 H8 N2 S2)2 (H2 O)2] (C8 H5 O4)2, H2 O'
_chemical_formula_weight     888.44
_chemical_melting_point     ?
_symmetry_cell_setting     orthorhombic
_symmetry_space_group_name_H-M     'P n a 21'
_symmetry_space_group_name_Hall     'P 2c -2n'
loop_
    _symmetry_equiv_pos_as_xyz
    'x, y, z'
    '-x, -y, z+1/2'
    'x+1/2, -y+1/2, z'
    '-x+1/2, y+1/2, z+1/2'
_cell_length_a     20.253(4)
_cell_length_b     10.732(2)
_cell_length_c     17.228(3)
_cell_angle_alpha     90.00
_cell_angle_beta     90.00
_cell_angle_gamma     90.00
_cell_volume     3744.6(13)
_cell_formula_units_Z     4
_cell_measurement_reflns_used     34124
_cell_measurement_theta_min     3.01
_cell_measurement_theta_max     27.45
_cell_measurement_temperature     295(2)
_exptl_crystal_description     chip
_exptl_crystal_colour     blue
_exptl_crystal_size_max     0.40
_exptl_crystal_size_mid     0.13
_exptl_crystal_size_min     0.12
_exptl_crystal_density_diffrn     1.576
_exptl_crystal_density_meas     ?
_exptl_crystal_density_method     'not measured'
_exptl_crystal_F_000     1828
_exptl_absorpt_coefficient_mu     0.876
_exptl_absorpt_correction_type     multi-scan
_exptl_absorpt_process_details     '(ABSCOR; Higashi, 1995)'
_exptl_absorpt_correction_T_min     0.870
_exptl_absorpt_correction_T_max     0.901
_exptl_special_details
;
;
_diffrn_ambient_temperature     295(2)
_diffrn_radiation_type     MoK\a
_diffrn_radiation_wavelength     0.71073
_diffrn_radiation_source     'fine-focus sealed tube'
_diffrn_radiation_monochromator     graphite
_diffrn_measurement_device_type     'Rigaku R-AXIS RAPID'
_diffrn_measurement_method     '\w scan'
_diffrn_detector_area_resol_mean     0
_diffrn_reflns_number     34124
_diffrn_reflns_av_R_equivalents     0.0774
_diffrn_reflns_av_sigmaI/netI     0.0684
_diffrn_reflns_theta_min     3.01
_diffrn_reflns_theta_max     27.45
_diffrn_reflns_theta_full     27.45
_diffrn_measured_fraction_theta_max     0.997
_diffrn_measured_fraction_theta_full     0.997
_diffrn_reflns_limit_h_min     -26
_diffrn_reflns_limit_h_max     25
_diffrn_reflns_limit_k_min     -13
_diffrn_reflns_limit_k_max     12
_diffrn_reflns_limit_l_min     -22
_diffrn_reflns_limit_l_max     22
_diffrn_standards_number     0
_diffrn_standards_interval_count     ?
_diffrn_standards_interval_time     0
_diffrn_standards_decay_%     0
_refine_special_details
;
Refinement of <i>F</i>^2^ against ALL reflections. The weighted <i>R</i>-factor
<i>wR</i> and goodness of fit <i>S</i> are based on <i>F</i>^2^, conventional
<i>R</i>-factors <i>R</i> are based on <i>F</i>, with <i>F</i> set to zero for
negative <i>F</i>^2^. The threshold expression of <i>F</i>^2^ >
\s(<i>F</i>^2^) is used only for calculating <i>R</i>-factors(gt) <i>etc</i>.
and is not relevant to the choice of reflections for refinement.
<i>R</i>-factors based on <i>F</i>^2^ are statistically about twice as large
as those based on <i>F</i>, and <i>R</i>- factors based on ALL data will be
even larger.
;
_reflns_number_total     8513
_reflns_number_gt     5968
_reflns_threshold_expression     I>2sigma(I)
_refine_ls_structure_factor_coef     Fsqd
_refine_ls_matrix_type     full
_refine_ls_R_factor_all     0.0790
_refine_ls_R_factor_gt     0.0446
_refine_ls_wR_factor_gt     0.0723
_refine_ls_wR_factor_ref     0.0810
_refine_ls_goodness_of_fit_ref     1.016
_refine_ls_restrained_S_all     1.016
_refine_ls_number_reflns     8513
_refine_ls_number_parameters     506
_refine_ls_number_restraints     1
_refine_ls_hydrogen_treatment     constr
_refine_ls_weighting_scheme     calc
_refine_ls_weighting_details
         'calc w=1/[\s^2^(Fo^2^)+(0.0297P)^2^+0.2143P] where P=(Fo^2^+2Fc^2^)/3'
_atom_sites_solution_hydrogens     geom
_atom_sites_solution_primary     direct
_atom_sites_solution_secondary     difmap
_refine_ls_shift/su_max     0.004
_refine_ls_shift/su_mean     0.000
_refine_diff_density_max     0.250
_refine_diff_density_min     -0.315
_refine_ls_extinction_method     none
_refine_ls_extinction_coef     ?
_refine_ls_abs_structure_details     'Flack (1983), 4088 Friedel pairs'
_refine_ls_abs_structure_Flack     0.00(7)
loop_
    _atom_type_symbol
    _atom_type_description
    _atom_type_scat_dispersion_real
    _atom_type_scat_dispersion_imag
    _atom_type_scat_source
    'C' 'C' 0.0033 0.0016
                         'International Tables Vol C Tables 4.2.6.8 and 6.1.1.4'
    'H' 'H' 0.0000 0.0000
                         'International Tables Vol C Tables 4.2.6.8 and 6.1.1.4'
    'N' 'N' 0.0061 0.0033
                         'International Tables Vol C Tables 4.2.6.8 and 6.1.1.4'
    'O' 'O' 0.0106 0.0060
                         'International Tables Vol C Tables 4.2.6.8 and 6.1.1.4'
    'S' 'S' 0.1246 0.1234
                         'International Tables Vol C Tables 4.2.6.8 and 6.1.1.4'
    'Cu' 'Cu' 0.2630 1.2660
                         'International Tables Vol C Tables 4.2.6.8 and 6.1.1.4'
_computing_data_collection     'RAPID-AUTO (Rigaku, 1998)'
_computing_cell_refinement     'RAPID-AUTO (Rigaku, 1998)'
_computing_data_reduction     'CrystalStructure (Rigaku/MSC, 2004)'
_computing_structure_solution     'SHELXS97 (Sheldrick, 2008)'
_computing_structure_refinement     'SHELXL97 (Sheldrick, 2008)'
_computing_molecular_graphics     'SHELXTL (Sheldrick, 2008)'
_computing_publication_material     'SHELXL97 (Sheldrick, 2008)'
loop_
    _atom_site_type_symbol
    _atom_site_label
    _atom_site_fract_x
    _atom_site_fract_y
    _atom_site_fract_z
    _atom_site_U_iso_or_equiv
    _atom_site_adp_type
    _atom_site_calc_flag
    _atom_site_refinement_flags
    _atom_site_occupancy
    _atom_site_disorder_assembly
    _atom_site_disorder_group
    Cu Cu 0.419363(19) 0.57242(3) 0.25910(3) 0.03533(11) Uani d . 1 . .
    N N1 0.35058(13) 0.4380(2) 0.27778(17) 0.0352(7) Uani d . 1 . .
    C C1 0.32045(18) 0.4283(3) 0.3466(2) 0.0414(9) Uani d . 1 . .
    H H1A 0.3299 0.4871 0.3846 0.050 Uiso calc R 1 . .
    C C2 0.27606(18) 0.3352(3) 0.3638(2) 0.0423(9) Uani d . 1 . .
    H H2A 0.2559 0.3322 0.4123 0.051 Uiso calc R 1 . .
    C C3 0.26177(16) 0.2469(3) 0.3089(2) 0.0317(8) Uani d . 1 . .
    C C4 0.29200(18) 0.2565(3) 0.2372(2) 0.0422(9) Uani d . 1 . .
    H H4A 0.2833 0.1987 0.1983 0.051 Uiso calc R 1 . .
    C C5 0.33519(18) 0.3531(3) 0.2245(2) 0.0459(10) Uani d . 1 . .
    H H5A 0.3548 0.3596 0.1758 0.055 Uiso calc R 1 . .
    S S1 0.20343(4) 0.13124(8) 0.33513(6) 0.0442(2) Uani d . 1 . .
    S S2 0.19610(4) 0.01528(8) 0.24265(6) 0.0455(3) Uani d . 1 . .
    C C6 0.29384(16) -0.3035(3) 0.2225(2) 0.0358(8) Uani d . 1 . .
    H H6A 0.2874 -0.3766 0.1945 0.043 Uiso calc R 1 . .
    C C7 0.24750(15) -0.2108(3) 0.2161(2) 0.0359(9) Uani d . 1 . .
    H H7A 0.2110 -0.2204 0.1839 0.043 Uiso calc R 1 . .
    C C8 0.25621(15) -0.1028(3) 0.2586(3) 0.0337(8) Uani d . 1 . .
    C C9 0.31050(16) -0.0918(3) 0.3058(2) 0.0348(8) Uani d . 1 . .
    H H9A 0.3171 -0.0205 0.3356 0.042 Uiso calc R 1 . .
    C C10 0.35480(16) -0.1884(3) 0.3081(2) 0.0343(8) Uani d . 1 . .
    H H10A 0.3917 -0.1802 0.3398 0.041 Uiso calc R 1 . .
    N N2 0.34792(11) -0.2942(2) 0.26704(19) 0.0323(6) Uani d . 1 . .
    N N3 0.48781(13) 0.4353(2) 0.23799(18) 0.0375(7) Uani d . 1 . .
    C C11 0.49242(17) 0.3287(3) 0.2780(2) 0.0442(10) Uani d . 1 . .
    H H11A 0.4667 0.3192 0.3224 0.053 Uiso calc R 1 . .
    C C12 0.53371(16) 0.2320(3) 0.2564(3) 0.0433(9) Uani d . 1 . .
    H H12A 0.5361 0.1603 0.2866 0.052 Uiso calc R 1 . .
    C C13 0.57126(15) 0.2425(3) 0.1901(2) 0.0338(8) Uani d . 1 . .
    C C14 0.56681(15) 0.3531(3) 0.1478(2) 0.0350(8) Uani d . 1 . .
    H H14A 0.5912 0.3642 0.1026 0.042 Uiso calc R 1 . .
    C C15 0.52524(16) 0.4454(3) 0.1747(2) 0.0385(9) Uani d . 1 . .
    H H15A 0.5232 0.5195 0.1468 0.046 Uiso calc R 1 . .
    S S3 0.62621(4) 0.12937(8) 0.15263(6) 0.0439(2) Uani d . 1 . .
    S S4 0.64454(4) 0.01289(8) 0.24275(6) 0.0450(3) Uani d . 1 . .
    C C16 0.48282(16) -0.1984(3) 0.1973(2) 0.0348(8) Uani d . 1 . .
    H H16A 0.4458 -0.1968 0.1653 0.042 Uiso calc R 1 . .
    C C17 0.52745(17) -0.1020(3) 0.1922(2) 0.0406(9) Uani d . 1 . .
    H H17A 0.5204 -0.0364 0.1580 0.049 Uiso calc R 1 . .
    C C18 0.58314(16) -0.1044(3) 0.2391(2) 0.0350(9) Uani d . 1 . .
    C C19 0.59177(16) -0.2049(3) 0.2884(2) 0.0384(9) Uani d . 1 . .
    H H19A 0.6290 -0.2096 0.3200 0.046 Uiso calc R 1 . .
    C C20 0.54505(16) -0.2978(3) 0.2905(2) 0.0380(9) Uani d . 1 . .
    H H20A 0.5515 -0.3651 0.3236 0.046 Uiso calc R 1 . .
    N N4 0.49040(12) -0.2948(2) 0.24643(19) 0.0328(7) Uani d . 1 . .
    O O1 0.40118(12) 0.5777(2) 0.11927(16) 0.0486(7) Uani d . 1 . .
    H HW1 0.4278 0.5412 0.0925 0.073 Uiso d . 1 . .
    H HW2 0.3717 0.6234 0.1060 0.073 Uiso d . 1 . .
    O O2 0.43965(13) 0.6061(2) 0.40149(16) 0.0542(7) Uani d . 1 . .
    H H2C 0.4576 0.5521 0.4193 0.081 Uiso d . 1 . .
    H H2D 0.4114 0.6375 0.4277 0.081 Uiso d . 1 . .
    O O3 0.18807(13) 0.1902(3) 0.53050(18) 0.0614(8) Uani d . 1 . .
    H H3C 0.2246 0.1603 0.5294 0.092 Uiso d . 1 . .
    H H3D 0.1909 0.2582 0.5422 0.092 Uiso d . 1 . .
    O O4 0.69101(15) 0.9223(3) -0.0056(3) 0.0932(13) Uani d . 1 . .
    O O5 0.65614(15) 0.7585(4) 0.0559(2) 0.0996(13) Uani d . 1 . .
    H H5C 0.6245 0.7070 0.0509 0.149 Uiso d . 1 . .
    C C27 0.6463(2) 0.8540(4) 0.0128(3) 0.0566(11) Uani d . 1 . .
    C C21 0.57687(18) 0.8814(3) -0.0151(2) 0.0421(9) Uani d . 1 . .
    C C22 0.52332(18) 0.7981(3) -0.0218(2) 0.0426(9) Uani d . 1 . .
    C C23 0.46327(19) 0.8428(4) -0.0462(2) 0.0520(11) Uani d . 1 . .
    H H23A 0.4277 0.7885 -0.0499 0.062 Uiso calc R 1 . .
    C C24 0.4545(2) 0.9676(4) -0.0656(3) 0.0579(11) Uani d . 1 . .
    H H24A 0.4133 0.9961 -0.0816 0.069 Uiso calc R 1 . .
    C C25 0.5070(2) 1.0483(4) -0.0610(3) 0.0547(11) Uani d . 1 . .
    H H25A 0.5016 1.1318 -0.0740 0.066 Uiso calc R 1 . .
    C C26 0.5675(2) 1.0050(3) -0.0370(2) 0.0499(10) Uani d . 1 . .
    H H26A 0.6031 1.0597 -0.0354 0.060 Uiso calc R 1 . .
    C C28 0.5238(3) 0.6591(4) -0.0040(3) 0.0680(15) Uani d . 1 . .
    O O6 0.56712(19) 0.6184(4) 0.0433(3) 0.1161(17) Uani d . 1 . .
    O O7 0.48227(18) 0.5928(3) -0.0343(3) 0.0952(13) Uani d . 1 . .
    O O8 0.30452(14) 0.5485(3) 0.52104(19) 0.0687(9) Uani d . 1 . .
    H H8C 0.2702 0.5089 0.5380 0.103 Uiso d . 1 . .
    O O9 0.33393(14) 0.7296(3) 0.4778(2) 0.0710(9) Uani d . 1 . .
    C C35 0.2903(2) 0.6610(4) 0.5027(2) 0.0478(10) Uani d . 1 . .
    C C29 0.21993(17) 0.7079(3) 0.5099(2) 0.0379(8) Uani d . 1 . .
    C C30 0.16576(17) 0.6471(3) 0.5444(2) 0.0377(9) Uani d . 1 . .
    C C31 0.10515(19) 0.7074(4) 0.5451(2) 0.0482(10) Uani d . 1 . .
    H H31A 0.0696 0.6688 0.5693 0.058 Uiso calc R 1 . .
    C C32 0.0956(2) 0.8229(3) 0.5111(3) 0.0527(11) Uani d . 1 . .
    H H32A 0.0540 0.8596 0.5105 0.063 Uiso calc R 1 . .
    C C33 0.1488(2) 0.8823(4) 0.4782(3) 0.0539(11) Uani d . 1 . .
    H H33A 0.1436 0.9605 0.4558 0.065 Uiso calc R 1 . .
    C C34 0.2096(2) 0.8260(3) 0.4787(2) 0.0490(10) Uani d . 1 . .
    H H34A 0.2453 0.8683 0.4573 0.059 Uiso calc R 1 . .
    C C36 0.1630(2) 0.5172(4) 0.5815(3) 0.0543(11) Uani d . 1 . .
    O O10 0.11684(16) 0.4905(3) 0.6230(2) 0.0873(11) Uani d . 1 . .
    O O11 0.20996(16) 0.4401(3) 0.5653(2) 0.0775(10) Uani d . 1 . .
loop_
    _atom_site_aniso_label
    _atom_site_aniso_U_11
    _atom_site_aniso_U_22
    _atom_site_aniso_U_33
    _atom_site_aniso_U_12
    _atom_site_aniso_U_13
    _atom_site_aniso_U_23
    Cu 0.03143(18) 0.02371(17) 0.0508(3) -0.00042(18) 0.0054(2) 0.0016(2)
    N1 0.0402(15) 0.0293(14) 0.036(2) 0.0017(13) 0.0073(14) 0.0007(14)
    C1 0.048(2) 0.0368(19) 0.039(2) -0.0102(18) 0.0013(18) -0.0095(18)
    C2 0.053(2) 0.0400(19) 0.034(2) -0.0096(18) 0.0133(18) -0.0055(17)
    C3 0.0290(18) 0.0254(16) 0.041(2) 0.0015(14) -0.0044(16) 0.0034(16)
    C4 0.057(2) 0.0356(18) 0.034(2) -0.0093(16) 0.0065(19) -0.0097(16)
    C5 0.056(2) 0.044(2) 0.037(2) -0.0084(19) 0.0142(19) -0.0073(18)
    S1 0.0399(5) 0.0312(4) 0.0614(7) -0.0034(4) 0.0134(5) 0.0008(5)
    S2 0.0371(5) 0.0307(4) 0.0687(8) 0.0029(4) -0.0144(5) -0.0018(5)
    C6 0.0362(19) 0.0324(18) 0.039(2) -0.0068(15) 0.0018(17) -0.0039(16)
    C7 0.0314(18) 0.0315(17) 0.045(2) -0.0046(15) -0.0047(16) -0.0037(16)
    C8 0.0334(16) 0.0278(16) 0.040(2) -0.0037(14) 0.0005(19) 0.0023(18)
    C9 0.0370(19) 0.0266(17) 0.041(2) 0.0004(15) -0.0051(16) -0.0080(16)
    C10 0.0309(18) 0.0353(19) 0.037(2) -0.0018(16) -0.0049(16) -0.0058(17)
    N2 0.0307(14) 0.0301(13) 0.0362(18) -0.0018(11) 0.0018(14) 0.0007(14)
    N3 0.0365(15) 0.0293(14) 0.047(2) -0.0005(12) 0.0062(14) 0.0027(14)
    C11 0.052(2) 0.0352(18) 0.046(3) 0.0056(17) 0.0127(19) 0.0110(17)
    C12 0.050(2) 0.0301(16) 0.050(2) 0.0062(15) 0.009(2) 0.012(2)
    C13 0.0305(18) 0.0291(16) 0.042(2) -0.0005(14) 0.0045(18) 0.0031(16)
    C14 0.0297(17) 0.0367(18) 0.039(2) 0.0001(14) 0.0087(16) 0.0028(16)
    C15 0.0366(19) 0.0316(18) 0.047(3) -0.0022(15) 0.0019(18) 0.0120(17)
    S3 0.0418(5) 0.0314(4) 0.0584(7) 0.0026(4) 0.0124(5) 0.0026(4)
    S4 0.0316(4) 0.0300(4) 0.0734(8) -0.0020(3) -0.0050(5) 0.0051(5)
    C16 0.0304(18) 0.0295(16) 0.044(2) -0.0040(14) -0.0013(17) 0.0054(17)
    C17 0.041(2) 0.0324(18) 0.048(2) 0.0023(16) 0.0015(18) 0.0096(17)
    C18 0.0297(15) 0.0240(14) 0.051(3) 0.0028(15) 0.0039(17) -0.0019(15)
    C19 0.0311(18) 0.0360(18) 0.048(2) 0.0010(15) -0.0037(16) -0.0010(17)
    C20 0.0315(18) 0.0322(18) 0.050(3) 0.0048(16) 0.0016(17) 0.0061(16)
    N4 0.0312(13) 0.0237(12) 0.044(2) 0.0039(11) 0.0003(15) 0.0040(14)
    O1 0.0451(14) 0.0537(16) 0.0470(17) 0.0114(12) 0.0003(13) -0.0071(14)
    O2 0.0470(15) 0.0574(16) 0.058(2) 0.0032(14) 0.0009(14) 0.0067(14)
    O3 0.0564(17) 0.0610(17) 0.067(2) -0.0052(15) 0.0131(15) -0.0041(16)
    O4 0.0556(19) 0.0593(19) 0.165(4) -0.0057(16) -0.005(2) 0.012(2)
    O5 0.079(2) 0.122(3) 0.098(3) 0.011(2) -0.022(2) 0.058(2)
    C27 0.055(3) 0.056(3) 0.059(3) 0.013(2) 0.002(2) 0.002(2)
    C21 0.052(2) 0.0399(19) 0.034(2) 0.0076(18) 0.0094(19) 0.0007(16)
    C22 0.049(2) 0.040(2) 0.039(2) 0.0035(18) 0.0159(19) -0.0022(18)
    C23 0.051(2) 0.051(2) 0.054(3) -0.001(2) 0.013(2) -0.003(2)
    C24 0.054(3) 0.061(3) 0.059(3) 0.016(2) 0.006(2) -0.003(2)
    C25 0.069(3) 0.040(2) 0.055(3) 0.013(2) 0.006(2) 0.002(2)
    C26 0.058(3) 0.042(2) 0.050(3) -0.0017(19) 0.013(2) 0.0001(19)
    C28 0.068(3) 0.047(3) 0.089(4) 0.010(3) 0.045(3) 0.014(3)
    O6 0.095(3) 0.096(3) 0.158(4) 0.012(2) 0.014(3) 0.083(3)
    O7 0.084(2) 0.0428(17) 0.159(4) -0.0101(17) 0.035(3) -0.004(2)
    O8 0.0650(19) 0.0590(18) 0.082(2) 0.0120(15) 0.0089(17) 0.0084(17)
    O9 0.0537(18) 0.0671(19) 0.092(3) -0.0054(16) 0.0205(17) 0.0079(18)
    C35 0.052(3) 0.053(2) 0.038(2) 0.004(2) -0.001(2) -0.003(2)
    C29 0.046(2) 0.0341(18) 0.034(2) -0.0047(16) 0.0011(18) -0.0036(16)
    C30 0.046(2) 0.0342(19) 0.032(2) -0.0065(17) -0.0051(17) -0.0059(16)
    C31 0.046(2) 0.052(2) 0.047(3) -0.0093(19) 0.0019(19) -0.007(2)
    C32 0.055(3) 0.042(2) 0.062(3) 0.003(2) -0.003(2) -0.008(2)
    C33 0.070(3) 0.036(2) 0.055(3) 0.007(2) 0.000(2) -0.001(2)
    C34 0.062(3) 0.0351(19) 0.050(3) -0.0053(19) 0.014(2) 0.0015(18)
    C36 0.061(3) 0.043(2) 0.058(3) -0.013(2) -0.008(2) 0.008(2)
    O10 0.084(2) 0.074(2) 0.104(3) -0.0180(19) 0.023(2) 0.036(2)
    O11 0.082(2) 0.0426(16) 0.108(3) 0.0064(16) 0.002(2) 0.0206(18)
_geom_special_details
;
All e.s.d.'s (except the e.s.d. in the dihedral angle between two l.s. planes)
are estimated using the full covariance matrix. The cell e.s.d.'s are taken
into account individually in the estimation of e.s.d.'s in distances, angles
and torsion angles; correlations between e.s.d.'s in cell parameters are only
used when they are defined by crystal symmetry. An approximate (isotropic)
treatment of cell e.s.d.'s is used for estimating e.s.d.'s involving l.s.
planes.
;
loop_
    _geom_bond_atom_site_label_1
    _geom_bond_atom_site_label_2
    _geom_bond_site_symmetry_2
    _geom_bond_distance
    _geom_bond_publ_flag
    Cu N1 . 2.031(3) ?
    Cu N4 1_565 2.037(2) ?
    Cu N2 1_565 2.040(2) ?
    Cu N3 . 2.054(3) ?
    Cu O1 . 2.438(3) ?
    Cu O2 . 2.513(3) ?
    N1 C5 . 1.330(4) ?
    N1 C1 . 1.338(4) ?
    C1 C2 . 1.376(5) ?
    C1 H1A . 0.9300 ?
    C2 C3 . 1.370(5) ?
    C2 H2A . 0.9300 ?
    C3 C4 . 1.383(5) ?
    C3 S1 . 1.772(3) ?
    C4 C5 . 1.374(5) ?
    C4 H4A . 0.9300 ?
    C5 H5A . 0.9300 ?
    S1 S2 . 2.0271(15) ?
    S2 C8 . 1.778(3) ?
    C6 N2 . 1.341(4) ?
    C6 C7 . 1.372(4) ?
    C6 H6A . 0.9300 ?
    C7 C8 . 1.382(4) ?
    C7 H7A . 0.9300 ?
    C8 C9 . 1.373(5) ?
    C9 C10 . 1.372(4) ?
    C9 H9A . 0.9300 ?
    C10 N2 . 1.346(4) ?
    C10 H10A . 0.9300 ?
    N2 Cu 1_545 2.040(2) ?
    N3 C15 . 1.332(4) ?
    N3 C11 . 1.339(4) ?
    C11 C12 . 1.384(4) ?
    C11 H11A . 0.9300 ?
    C12 C13 . 1.378(5) ?
    C12 H12A . 0.9300 ?
    C13 C14 . 1.396(4) ?
    C13 S3 . 1.769(3) ?
    C14 C15 . 1.381(4) ?
    C14 H14A . 0.9300 ?
    C15 H15A . 0.9300 ?
    S3 S4 . 2.0275(14) ?
    S4 C18 . 1.771(3) ?
    C16 N4 . 1.346(4) ?
    C16 C17 . 1.376(4) ?
    C16 H16A . 0.9300 ?
    C17 C18 . 1.388(5) ?
    C17 H17A . 0.9300 ?
    C18 C19 . 1.384(5) ?
    C19 C20 . 1.374(4) ?
    C19 H19A . 0.9300 ?
    C20 N4 . 1.343(4) ?
    C20 H20A . 0.9300 ?
    N4 Cu 1_545 2.037(2) ?
    O1 HW1 . 0.8101 ?
    O1 HW2 . 0.8061 ?
    O2 H2C . 0.7498 ?
    O2 H2D . 0.8035 ?
    O3 H3C . 0.8067 ?
    O3 H3D . 0.7598 ?
    O4 C27 . 1.207(5) ?
    O5 C27 . 1.281(5) ?
    O5 H5C . 0.8501 ?
    C27 C21 . 1.516(5) ?
    C21 C26 . 1.392(5) ?
    C21 C22 . 1.411(5) ?
    C22 C23 . 1.374(5) ?
    C22 C28 . 1.523(5) ?
    C23 C24 . 1.391(5) ?
    C23 H23A . 0.9300 ?
    C24 C25 . 1.374(5) ?
    C24 H24A . 0.9300 ?
    C25 C26 . 1.373(5) ?
    C25 H25A . 0.9300 ?
    C26 H26A . 0.9300 ?
    C28 O7 . 1.219(6) ?
    C28 O6 . 1.275(6) ?
    O8 C35 . 1.281(4) ?
    O8 H8C . 0.8655 ?
    O9 C35 . 1.228(4) ?
    C35 C29 . 1.516(5) ?
    C29 C34 . 1.393(5) ?
    C29 C30 . 1.408(5) ?
    C30 C31 . 1.388(5) ?
    C30 C36 . 1.535(5) ?
    C31 C32 . 1.385(5) ?
    C31 H31A . 0.9300 ?
    C32 C33 . 1.374(5) ?
    C32 H32A . 0.9300 ?
    C33 C34 . 1.372(5) ?
    C33 H33A . 0.9300 ?
    C34 H34A . 0.9300 ?
    C36 O10 . 1.211(5) ?
    C36 O11 . 1.291(5) ?
loop_
    _geom_angle_atom_site_label_1
    _geom_angle_atom_site_label_2
    _geom_angle_atom_site_label_3
    _geom_angle_site_symmetry_1
    _geom_angle_site_symmetry_3
    _geom_angle
    _geom_angle_publ_flag
    N1 Cu N4 . 1_565 176.78(12) ?
    N1 Cu N2 . 1_565 90.08(10) ?
    N4 Cu N2 1_565 1_565 90.99(9) ?
    N1 Cu N3 . . 88.97(9) ?
    N4 Cu N3 1_565 . 90.31(10) ?
    N2 Cu N3 1_565 . 173.34(13) ?
    N1 Cu O1 . . 93.99(10) ?
    N4 Cu O1 1_565 . 89.11(11) ?
    N2 Cu O1 1_565 . 86.72(11) ?
    N3 Cu O1 . . 86.78(10) ?
    N1 Cu O2 . . 93.42(10) ?
    N4 Cu O2 1_565 . 83.60(11) ?
    N2 Cu O2 1_565 . 87.10(11) ?
    N3 Cu O2 . . 99.53(10) ?
    O1 Cu O2 . . 170.35(8) ?
    C5 N1 C1 . . 116.8(3) ?
    C5 N1 Cu . . 122.5(2) ?
    C1 N1 Cu . . 120.6(2) ?
    N1 C1 C2 . . 123.0(3) ?
    N1 C1 H1A . . 118.5 ?
    C2 C1 H1A . . 118.5 ?
    C3 C2 C1 . . 119.5(4) ?
    C3 C2 H2A . . 120.3 ?
    C1 C2 H2A . . 120.3 ?
    C2 C3 C4 . . 118.1(3) ?
    C2 C3 S1 . . 116.7(3) ?
    C4 C3 S1 . . 125.1(3) ?
    C5 C4 C3 . . 118.7(3) ?
    C5 C4 H4A . . 120.6 ?
    C3 C4 H4A . . 120.6 ?
    N1 C5 C4 . . 123.8(3) ?
    N1 C5 H5A . . 118.1 ?
    C4 C5 H5A . . 118.1 ?
    C3 S1 S2 . . 106.16(13) ?
    C8 S2 S1 . . 105.40(14) ?
    N2 C6 C7 . . 123.4(3) ?
    N2 C6 H6A . . 118.3 ?
    C7 C6 H6A . . 118.3 ?
    C6 C7 C8 . . 118.6(3) ?
    C6 C7 H7A . . 120.7 ?
    C8 C7 H7A . . 120.7 ?
    C9 C8 C7 . . 119.2(3) ?
    C9 C8 S2 . . 125.4(2) ?
    C7 C8 S2 . . 115.3(3) ?
    C10 C9 C8 . . 118.4(3) ?
    C10 C9 H9A . . 120.8 ?
    C8 C9 H9A . . 120.8 ?
    N2 C10 C9 . . 123.7(3) ?
    N2 C10 H10A . . 118.1 ?
    C9 C10 H10A . . 118.1 ?
    C6 N2 C10 . . 116.6(3) ?
    C6 N2 Cu . 1_545 119.3(2) ?
    C10 N2 Cu . 1_545 123.7(2) ?
    C15 N3 C11 . . 116.8(3) ?
    C15 N3 Cu . . 118.1(2) ?
    C11 N3 Cu . . 124.6(2) ?
    N3 C11 C12 . . 123.0(3) ?
    N3 C11 H11A . . 118.5 ?
    C12 C11 H11A . . 118.5 ?
    C13 C12 C11 . . 119.7(3) ?
    C13 C12 H12A . . 120.2 ?
    C11 C12 H12A . . 120.2 ?
    C12 C13 C14 . . 117.9(3) ?
    C12 C13 S3 . . 126.4(2) ?
    C14 C13 S3 . . 115.7(3) ?
    C15 C14 C13 . . 118.3(3) ?
    C15 C14 H14A . . 120.9 ?
    C13 C14 H14A . . 120.9 ?
    N3 C15 C14 . . 124.3(3) ?
    N3 C15 H15A . . 117.8 ?
    C14 C15 H15A . . 117.8 ?
    C13 S3 S4 . . 105.02(13) ?
    C18 S4 S3 . . 106.42(13) ?
    N4 C16 C17 . . 122.9(3) ?
    N4 C16 H16A . . 118.6 ?
    C17 C16 H16A . . 118.6 ?
    C16 C17 C18 . . 118.9(3) ?
    C16 C17 H17A . . 120.6 ?
    C18 C17 H17A . . 120.6 ?
    C19 C18 C17 . . 118.3(3) ?
    C19 C18 S4 . . 116.3(3) ?
    C17 C18 S4 . . 125.3(2) ?
    C20 C19 C18 . . 119.6(3) ?
    C20 C19 H19A . . 120.2 ?
    C18 C19 H19A . . 120.2 ?
    N4 C20 C19 . . 122.4(3) ?
    N4 C20 H20A . . 118.8 ?
    C19 C20 H20A . . 118.8 ?
    C20 N4 C16 . . 117.9(3) ?
    C20 N4 Cu . 1_545 120.3(2) ?
    C16 N4 Cu . 1_545 121.7(2) ?
    Cu O1 HW1 . . 116.8 ?
    Cu O1 HW2 . . 114.0 ?
    HW1 O1 HW2 . . 128.7 ?
    Cu O2 H2C . . 111.5 ?
    Cu O2 H2D . . 119.5 ?
    H2C O2 H2D . . 116.1 ?
    H3C O3 H3D . . 108.6 ?
    C27 O5 H5C . . 110.2 ?
    O4 C27 O5 . . 121.5(4) ?
    O4 C27 C21 . . 119.6(4) ?
    O5 C27 C21 . . 118.9(4) ?
    C26 C21 C22 . . 118.5(3) ?
    C26 C21 C27 . . 113.5(4) ?
    C22 C21 C27 . . 128.1(3) ?
    C23 C22 C21 . . 119.0(3) ?
    C23 C22 C28 . . 114.2(4) ?
    C21 C22 C28 . . 126.8(4) ?
    C22 C23 C24 . . 121.5(4) ?
    C22 C23 H23A . . 119.2 ?
    C24 C23 H23A . . 119.2 ?
    C25 C24 C23 . . 119.6(4) ?
    C25 C24 H24A . . 120.2 ?
    C23 C24 H24A . . 120.2 ?
    C26 C25 C24 . . 119.6(4) ?
    C26 C25 H25A . . 120.2 ?
    C24 C25 H25A . . 120.2 ?
    C25 C26 C21 . . 121.7(4) ?
    C25 C26 H26A . . 119.1 ?
    C21 C26 H26A . . 119.1 ?
    O7 C28 O6 . . 123.2(5) ?
    O7 C28 C22 . . 118.7(5) ?
    O6 C28 C22 . . 118.0(5) ?
    C35 O8 H8C . . 111.4 ?
    O9 C35 O8 . . 119.2(4) ?
    O9 C35 C29 . . 120.4(3) ?
    O8 C35 C29 . . 120.3(4) ?
    C34 C29 C30 . . 117.9(3) ?
    C34 C29 C35 . . 114.3(3) ?
    C30 C29 C35 . . 127.8(3) ?
    C31 C30 C29 . . 118.5(3) ?
    C31 C30 C36 . . 112.8(3) ?
    C29 C30 C36 . . 128.7(3) ?
    C32 C31 C30 . . 122.5(4) ?
    C32 C31 H31A . . 118.8 ?
    C30 C31 H31A . . 118.8 ?
    C33 C32 C31 . . 118.7(4) ?
    C33 C32 H32A . . 120.6 ?
    C31 C32 H32A . . 120.6 ?
    C34 C33 C32 . . 119.8(4) ?
    C34 C33 H33A . . 120.1 ?
    C32 C33 H33A . . 120.1 ?
    C33 C34 C29 . . 122.6(4) ?
    C33 C34 H34A . . 118.7 ?
    C29 C34 H34A . . 118.7 ?
    O10 C36 O11 . . 123.0(4) ?
    O10 C36 C30 . . 119.3(4) ?
    O11 C36 C30 . . 117.7(4) ?
loop_
    _geom_hbond_atom_site_label_D
    _geom_hbond_atom_site_label_H
    _geom_hbond_atom_site_label_A
    _geom_hbond_site_symmetry_D
    _geom_hbond_site_symmetry_H
    _geom_hbond_site_symmetry_A
    _geom_hbond_distance_DH
    _geom_hbond_distance_HA
    _geom_hbond_distance_DA
    _geom_hbond_angle_DHA
    _geom_hbond_publ_flag
    O1 HW1 O7 . . 1_555 0.81 2.51 3.118(6) 133 Y
    O1 HW2 O3 . . 4_554 0.81 1.92 2.658(4) 153 Y
    O2 H2C O7 . . 2_665 0.75 2.13 2.878(4) 174 Y
    O2 H2D O9 . . 1_555 0.80 2.05 2.841(4) 171 Y
    O3 H3C O4 . . 2_665 0.81 2.02 2.800(4) 163 Y
    O3 H3D O11 . . 1_555 0.76 2.03 2.784(5) 172 Y
    O5 H5C O6 . . 1_555 0.85 1.51 2.358(5) 178 Y
    O8 H8C O11 . . 1_555 0.87 1.50 2.367(4) 178 Y
