# Supplementary material for: catena-Poly[[[diaqua­copper(II)]-bis­(μ2-di-4-pyridyl disulfide-κ2 N:N′)] bis­(hydrogen phthalate) monohydrate]
Source: Acta Crystallogr Sect E Struct Rep Online. 2010 Jan 20;66(Pt 2):m185. doi: 10.1107/S1600536810001716 (PMC2979707; doi:10.1107/S1600536810001716)
Supplement: Supplementary file 2 [file e-66-0m185-Isup2.hkl]

# 
# h,k,l, Fc-squared, Fo-squared, sigma(Fo-squared) and status flag 
# 
data_I
_shelx_title ' [Cu(bpds).(phth)]+080111 in Pna2(1)' 
_shelx_refln_list_code          4 
_shelx_F_calc_maximum      533.94 
_exptl_crystal_F_000      1827.96 
_reflns_d_resolution_high  0.7710 
 
loop_ 
 _symmetry_equiv_pos_as_xyz 
 'x, y, z' 
 '-x, -y, z+1/2' 
 'x+1/2, -y+1/2, z' 
 '-x+1/2, y+1/2, z+1/2' 
 
_cell_length_a    20.2530 
_cell_length_b    10.7322 
_cell_length_c    17.2277 
_cell_angle_alpha  90.000 
_cell_angle_beta   90.000 
_cell_angle_gamma  90.000 
 
_shelx_F_squared_multiplier     1.000 
 
loop_ 
 _refln_index_h 
 _refln_index_k 
 _refln_index_l 
 _refln_F_squared_calc 
 _refln_F_squared_meas 
 _refln_F_squared_sigma 
 _refln_observed_status 
   0   0 -22       31.26      256.46    147.29 o 
   2   0 -22       32.86       54.15     97.93 o 
   4   0 -22        3.69      284.75    137.12 o 
   1   1 -22       50.88      183.80     75.11 o 
   2   1 -22       56.28      369.77    101.60 o 
   3   1 -22        6.11      370.92     87.19 o 
   0   2 -22       86.24      242.24    233.07 o 
   1   2 -22        5.94      134.85    202.59 o 
   2   2 -22      107.39      128.17     93.31 o 
   2   0 -21      815.86      965.09    137.65 o 
   4   0 -21      152.31       79.11    289.38 o 
   6   0 -21       74.00      225.23    253.86 o 
   8   0 -21      339.22      273.54    108.23 o 
   0   1 -21      349.11      538.84    116.78 o 
   1   1 -21       64.89      256.94    142.31 o 
   2   1 -21       65.40      120.61     85.02 o 
   3   1 -21      145.31       88.99    119.80 o 
   4   1 -21       43.10      134.38    105.19 o 
   5   1 -21       50.12      249.15    105.91 o 
   6   1 -21       39.55      140.05    119.80 o 
   7   1 -21       10.70       24.00    184.08 o 
   8   1 -21       38.38        7.67    105.55 o 
   1   2 -21      135.23      118.07    118.80 o 
   2   2 -21       46.16      120.87    164.45 o 
   3   2 -21       29.63        4.12     87.04 o 
   4   2 -21       18.47      117.89     87.54 o 
   5   2 -21       61.71       28.16    102.91 o 
   6   2 -21       11.35       55.72    116.05 o 
   7   2 -21      161.32      408.48     85.01 o 
   8   2 -21       17.31      -45.53     79.10 o 
   0   3 -21      244.71      505.10    171.55 o 
   1   3 -21      151.24      230.37     70.37 o 
   2   3 -21       19.94      191.32     85.95 o 
   3   3 -21        4.17      -23.39     88.04 o 
   4   3 -21        7.50       98.85    147.84 o 
   5   3 -21       56.54      316.75    105.73 o 
   6   3 -21       93.75       36.35     81.16 o 
   1   4 -21      140.03       25.11    132.56 o 
   2   4 -21       20.54      238.73    117.55 o 
   3   4 -21       12.50      194.34     80.29 o 
   4   4 -21       12.91       16.73     70.97 o 
   0   0 -20      257.27      240.86    133.43 o 
   2   0 -20       91.73       11.03    136.89 o 
   4   0 -20       48.24      375.29    223.54 o 
   6   0 -20      518.89      610.63    178.48 o 
   8   0 -20       36.92       63.94    189.75 o 
  10   0 -20      130.71      202.92    103.08 o 
   1   1 -20      125.40      137.48     89.37 o 
   2   1 -20      216.80      260.34     74.12 o 
   3   1 -20       93.34      321.81     74.68 o 
   4   1 -20      134.08      126.00     70.48 o 
   5   1 -20      351.11      428.48     80.00 o 
   6   1 -20       15.56      220.16     79.10 o 
   7   1 -20      236.85      361.86     83.37 o 
   8   1 -20       37.84      357.35     97.79 o 
   9   1 -20       33.96      191.94    113.55 o 
  10   1 -20       59.92       15.34     97.87 o 
  11   1 -20      115.96      220.84    116.78 o 
   0   2 -20       10.78      165.68    155.09 o 
   1   2 -20       53.55      234.05     77.06 o 
   2   2 -20      198.67      418.04     85.49 o 
   3   2 -20      113.15      253.65     95.04 o 
   4   2 -20       18.14       45.87     78.29 o 
   5   2 -20       11.24       54.21     66.63 o 
   6   2 -20      191.37      234.91     96.29 o 
   7   2 -20        3.45      107.82    183.19 o 
   8   2 -20      160.11      342.49    128.31 o 
   9   2 -20       49.68      -64.13     64.13 o 
  10   2 -20       97.03       42.23     64.69 o 
  11   2 -20      132.85      116.49    130.83 o 
   1   3 -20       57.66       78.28    109.46 o 
   2   3 -20      285.98      408.62     84.91 o 
   3   3 -20      201.05      329.19     78.54 o 
   4   3 -20      201.62      203.06     81.63 o 
   5   3 -20       45.09       66.33     80.81 o 
   6   3 -20       38.38      242.08    169.33 o 
   7   3 -20       62.60       -8.78     62.69 o 
   8   3 -20       91.23       23.63     80.54 o 
   9   3 -20        1.88      151.44     94.28 o 
  10   3 -20      124.00      273.53     69.95 o 
   0   4 -20       52.21      -54.56     84.10 o 
   1   4 -20       39.08      185.66     79.54 o 
   2   4 -20        2.83       42.54     91.23 o 
   3   4 -20      301.35      359.90     85.54 o 
   4   4 -20       36.39       -2.38     66.56 o 
   5   4 -20       27.10       79.24     81.65 o 
   6   4 -20       32.92       20.28     83.00 o 
   7   4 -20       20.50      -36.02     70.53 o 
   8   4 -20        5.44       47.39     75.53 o 
   1   5 -20       49.06      147.48     66.28 o 
   2   5 -20       65.28      157.40     84.20 o 
   3   5 -20       44.99       34.98     85.27 o 
   4   5 -20        4.67       10.65     63.00 o 
   5   5 -20       28.59       16.67     64.77 o 
   6   5 -20       31.48       72.45     88.20 o 
   0   6 -20      101.22       99.22     91.86 o 
   1   6 -20      103.52       15.22     76.43 o 
   2   6 -20        0.85       -5.44     77.37 o 
   2   0 -19      356.11      330.25    224.40 o 
   4   0 -19      173.82      142.09    101.92 o 
   6   0 -19      185.53      -18.32    164.62 o 
   8   0 -19      223.39      344.55     94.49 o 
  10   0 -19      158.61      220.41    119.46 o 
  12   0 -19       42.97       30.65    254.73 o 
   0   1 -19       36.08       97.89    201.01 o 
   1   1 -19       16.34       47.64     61.03 o 
   2   1 -19      116.01      332.21    107.91 o 
   3   1 -19       48.77      147.09    135.56 o 
   4   1 -19       65.80      246.23    149.07 o 
   5   1 -19       74.56      124.33     65.08 o 
   6   1 -19       45.97       89.50     67.90 o 
   7   1 -19       59.82      217.75     68.18 o 
   8   1 -19       66.28      192.36     73.03 o 
   9   1 -19      196.81      404.66    165.08 o 
  10   1 -19       74.29      202.89     84.99 o 
  11   1 -19       61.25      149.60     80.69 o 
  12   1 -19       42.62        0.38     61.26 o 
  13   1 -19       32.38       84.62    124.06 o 
   1   2 -19      454.98      527.76    147.60 o 
   2   2 -19       19.02      175.59     69.78 o 
   3   2 -19       72.04       51.15     79.28 o 
   4   2 -19      142.97      161.06     63.62 o 
   5   2 -19       40.42       26.61     69.46 o 
   6   2 -19      118.03      398.56    202.34 o 
   7   2 -19       70.82       71.69     77.04 o 
   8   2 -19       91.86      131.94     61.26 o 
   9   2 -19        9.89      115.79     94.79 o 
  10   2 -19       63.81      142.13    101.30 o 
  11   2 -19       75.49       13.01     93.54 o 
  12   2 -19        3.19       -0.59     85.71 o 
  13   2 -19       44.21      -35.26     65.78 o 
   0   3 -19      479.29      680.51    197.54 o 
   1   3 -19       43.17       13.11     71.03 o 
   2   3 -19       23.50       31.43     54.07 o 
   3   3 -19       42.12      116.31     62.40 o 
   4   3 -19       30.30      148.26     79.23 o 
   5   3 -19      208.41      322.67    107.30 o 
   6   3 -19      167.80      193.83     67.28 o 
   7   3 -19       27.14       22.90     77.01 o 
   8   3 -19      143.66      184.49     73.63 o 
   9   3 -19       97.53      127.14     71.94 o 
  10   3 -19       67.57      133.99    124.06 o 
  11   3 -19       68.35       72.69     91.74 o 
  12   3 -19       83.95      134.52     84.39 o 
   1   4 -19      158.43      220.18     85.82 o 
   2   4 -19       40.92       42.92     58.22 o 
   3   4 -19       20.71       77.16     70.53 o 
   4   4 -19      303.89      240.42     64.77 o 
   5   4 -19       10.10      115.08     69.84 o 
   6   4 -19      125.29       73.43     66.02 o 
   7   4 -19      158.29       87.94     61.94 o 
   8   4 -19       28.16       -2.41     55.02 o 
   9   4 -19        8.40       -5.24     91.29 o 
  10   4 -19       21.85       80.40     87.06 o 
  11   4 -19      157.04      118.81     61.90 o 
   0   5 -19      459.32      360.57    107.24 o 
   1   5 -19       56.16       87.91     63.67 o 
   2   5 -19       23.93      -15.18     73.73 o 
   3   5 -19      187.06      169.90     63.06 o 
   4   5 -19      111.16      144.30     67.32 o 
   5   5 -19        1.23       31.32     55.93 o 
   6   5 -19       32.25        6.96     63.50 o 
   7   5 -19      100.15      178.14     76.27 o 
   8   5 -19       46.20      242.45    109.30 o 
   9   5 -19       81.24      156.63    157.81 o 
  10   5 -19       40.41      -77.98    145.56 o 
   1   6 -19       20.60      164.83     70.66 o 
   2   6 -19       24.77       71.13     63.90 o 
   3   6 -19       99.82      164.98     62.42 o 
   4   6 -19      153.43       72.41     76.64 o 
   5   6 -19       70.96       51.79     65.94 o 
   6   6 -19        3.93      137.16     77.93 o 
   7   6 -19       56.17      -22.05    139.68 o 
   0   7 -19        3.02      -48.06    146.78 o 
   1   7 -19       15.14      128.23     70.88 o 
   2   7 -19       55.64      -67.50     69.97 o 
   3   7 -19      190.41      122.00     78.28 o 
   4   7 -19       14.08      239.13    129.96 o 
   0   0 -18      336.54      625.55    218.34 o 
   2   0 -18      137.63       33.96     74.06 o 
   4   0 -18      183.97       94.16     77.70 o 
   6   0 -18      247.82      215.19     85.74 o 
   8   0 -18       45.75      146.68    123.90 o 
  10   0 -18      122.10       97.02     92.34 o 
  12   0 -18      439.56      421.21    167.01 o 
  14   0 -18        4.12      145.85    186.28 o 
   1   1 -18       15.87       23.48     51.52 o 
   2   1 -18      317.16      418.19     88.46 o 
   3   1 -18       65.52      -53.44     61.45 o 
   4   1 -18      118.12       90.19     59.29 o 
   5   1 -18      379.21      318.62     72.38 o 
   6   1 -18      133.79      164.37     82.46 o 
   7   1 -18      202.83      221.26     57.91 o 
   8   1 -18      127.02      176.33     74.77 o 
   9   1 -18      106.81      117.90     74.30 o 
  10   1 -18      127.16      148.40     61.85 o 
  11   1 -18       91.07      113.64     96.08 o 
  12   1 -18       43.42       90.54     67.34 o 
  13   1 -18      365.85      268.00     82.24 o 
  14   1 -18       75.85      101.34     86.80 o 
  15   1 -18        1.63       -8.49     59.03 o 
   0   2 -18      138.93       81.41     95.21 o 
   1   2 -18      129.89      174.67     64.38 o 
   2   2 -18      181.56       59.35     61.79 o 
   3   2 -18      559.41      423.58     83.01 o 
   4   2 -18      113.18       47.83     60.26 o 
   5   2 -18       43.03       95.53     64.78 o 
   6   2 -18      339.86      471.58    117.80 o 
   7   2 -18       71.82      -32.46     78.29 o 
   8   2 -18      118.62       22.23     57.30 o 
   9   2 -18      270.38      242.08     71.82 o 
  10   2 -18       36.02      155.43    108.90 o 
  11   2 -18      391.71      344.25     76.94 o 
  12   2 -18       23.41      105.06     64.16 o 
  13   2 -18      213.03       69.15     73.26 o 
  14   2 -18       33.32      151.78     89.54 o 
  15   2 -18       27.39      146.45    156.82 o 
   1   3 -18      109.30       43.90     52.23 o 
   2   3 -18       56.72        3.93     51.10 o 
   3   3 -18       16.16       -5.63     70.03 o 
   4   3 -18      266.75      234.97     59.82 o 
   5   3 -18      372.00      288.93     68.29 o 
   6   3 -18       85.12       47.96     65.62 o 
   7   3 -18       82.52       25.07     60.78 o 
   8   3 -18       87.71      191.83     70.63 o 
   9   3 -18       41.91       69.87     81.95 o 
  10   3 -18      168.41      200.03     72.36 o 
  11   3 -18       90.00       89.41     56.60 o 
  12   3 -18       18.01      151.98     82.44 o 
  13   3 -18       75.13      113.76     65.02 o 
  14   3 -18       22.91      143.98     70.58 o 
   0   4 -18      705.71      710.16    136.14 o 
   1   4 -18      203.16      257.03     74.39 o 
   2   4 -18       60.52       43.93     61.28 o 
   3   4 -18       14.79       51.53     55.10 o 
   4   4 -18      115.52      138.81     69.19 o 
   5   4 -18       17.59       72.71     53.23 o 
   6   4 -18      125.05      162.11     65.07 o 
   7   4 -18       55.53      169.88     65.78 o 
   8   4 -18       53.66       58.93     69.09 o 
   9   4 -18      188.87      139.13     68.92 o 
  10   4 -18       32.89       16.47     58.05 o 
  11   4 -18       23.50       -4.80     56.88 o 
  12   4 -18       16.98      -87.42     87.42 o 
  13   4 -18       46.94       69.09    172.00 o 
   1   5 -18       23.92        9.86     52.56 o 
   2   5 -18      150.50       75.15     84.68 o 
   3   5 -18      154.14      183.94     64.36 o 
   4   5 -18       62.01       38.13     54.35 o 
   5   5 -18       69.03        2.72     50.81 o 
   6   5 -18      243.62      185.28     88.50 o 
   7   5 -18      171.47      117.44     70.43 o 
   8   5 -18      131.20      247.92     76.28 o 
   9   5 -18       17.48      -57.10     57.10 o 
  10   5 -18       86.49       30.32    119.38 o 
  11   5 -18      136.98       96.09    100.88 o 
  12   5 -18        8.73       31.96     80.16 o 
   0   6 -18      176.91       97.16    142.09 o 
   1   6 -18      132.52      140.07     65.45 o 
   2   6 -18       44.03        5.22     62.32 o 
   3   6 -18      164.69       34.86     60.70 o 
   4   6 -18       57.70       40.90     64.41 o 
   5   6 -18       28.58       24.40     78.72 o 
   6   6 -18      183.96      132.41     82.36 o 
   7   6 -18       18.91      -45.77     70.38 o 
   8   6 -18       25.02       52.86    131.31 o 
   9   6 -18       76.48      220.08     96.48 o 
  10   6 -18       53.40      167.52    196.32 o 
   1   7 -18       20.11      -46.58     67.31 o 
   2   7 -18       40.84      175.18     95.29 o 
   3   7 -18      125.83      217.87    179.41 o 
   4   7 -18       61.32       98.74     66.01 o 
   5   7 -18       98.44      128.76    127.96 o 
   6   7 -18       13.28       54.93    116.93 o 
   7   7 -18      195.90      179.33    100.27 o 
   8   7 -18       21.10        9.54    100.34 o 
   0   8 -18       22.13     -100.75    129.96 o 
   1   8 -18        3.92       65.38    129.67 o 
   2   8 -18        2.25      -25.35     91.23 o 
   3   8 -18       18.34      174.39     91.95 o 
   2   0 -17      126.48      -16.43     85.78 o 
   4   0 -17      186.52      201.56     97.76 o 
   6   0 -17       53.87      -57.57     70.36 o 
   8   0 -17      619.34      775.75    102.81 o 
  10   0 -17      378.81      340.03    147.71 o 
  12   0 -17       83.91       62.68    184.55 o 
  14   0 -17      492.19      626.58    224.40 o 
  16   0 -17      427.15      305.58     98.62 o 
   0   1 -17      213.25      109.80     87.98 o 
   1   1 -17       82.71      114.47     54.87 o 
   2   1 -17       99.94      133.12     55.51 o 
   3   1 -17      380.32      381.46     67.04 o 
   4   1 -17      369.79      314.54     66.59 o 
   5   1 -17      255.38      162.63     63.03 o 
   6   1 -17      585.49      473.67     68.39 o 
   7   1 -17      119.97       81.12     64.08 o 
   8   1 -17       39.18       64.41     68.95 o 
   9   1 -17      154.83      138.25     63.60 o 
  10   1 -17       25.08       41.04     57.98 o 
  11   1 -17       41.07       22.91     54.91 o 
  12   1 -17      126.56      260.09     94.09 o 
  13   1 -17       72.64        6.07     65.87 o 
  14   1 -17       70.78      170.71     66.88 o 
  15   1 -17      188.17       86.50     78.58 o 
  16   1 -17       31.90      121.17     74.87 o 
   1   2 -17      231.01      253.71     61.23 o 
   2   2 -17      116.07      125.35     59.90 o 
   3   2 -17      128.90      160.74     55.71 o 
   4   2 -17      162.51      166.84     56.83 o 
   5   2 -17      175.22      130.32     61.28 o 
   6   2 -17       57.35       65.30     57.07 o 
   7   2 -17      205.81      350.83    111.05 o 
   8   2 -17      187.46      224.01     58.77 o 
   9   2 -17        8.16       86.55     51.64 o 
  10   2 -17      123.66      125.82     63.07 o 
  11   2 -17      203.97      277.62     75.98 o 
  12   2 -17       40.09      140.97     57.58 o 
  13   2 -17      137.48      214.31     59.07 o 
  14   2 -17       15.61      216.64    109.55 o 
  15   2 -17        9.79      188.52     99.55 o 
  16   2 -17      130.49      212.14    105.05 o 
   0   3 -17     1404.52     1456.47    120.32 o 
   1   3 -17        5.11       79.00     55.98 o 
   2   3 -17      413.75      363.58     67.77 o 
   3   3 -17      188.17      249.82    123.89 o 
   4   3 -17       68.59       26.82     52.26 o 
   5   3 -17      268.26      254.55     70.35 o 
   6   3 -17      139.05      144.26     56.27 o 
   7   3 -17       12.66      136.10     58.53 o 
   8   3 -17       60.26      108.34     61.53 o 
   9   3 -17      441.69      373.83     82.65 o 
  10   3 -17        0.42      -47.45     51.34 o 
  11   3 -17       64.41       81.66    102.61 o 
  12   3 -17      307.07      415.88     81.67 o 
  13   3 -17       93.02      240.89     69.86 o 
  14   3 -17       15.16        4.98     55.24 o 
  15   3 -17       49.32       29.23     62.60 o 
  16   3 -17       53.71      -24.73     94.49 o 
   1   4 -17      581.98      574.86     88.79 o 
   2   4 -17      372.97      460.67    108.97 o 
   3   4 -17      424.41      331.71     86.22 o 
   4   4 -17       86.29       85.62     64.45 o 
   5   4 -17      371.19      300.36     59.76 o 
   6   4 -17      132.40       87.09     60.88 o 
   7   4 -17      213.15      116.30     65.93 o 
   8   4 -17      245.35      197.87     56.44 o 
   9   4 -17       42.24       -8.69     57.03 o 
  10   4 -17        2.56       22.24     48.15 o 
  11   4 -17      101.49       36.49     66.14 o 
  12   4 -17        3.36      196.77    147.59 o 
  13   4 -17      107.91       25.71    111.91 o 
  14   4 -17      325.33      580.84    102.20 o 
  15   4 -17       58.37      210.96    113.24 o 
   0   5 -17      888.78      770.20    105.97 o 
   1   5 -17       19.64      -28.14     55.81 o 
   2   5 -17      231.07       97.52     80.45 o 
   3   5 -17      158.07      154.67     71.53 o 
   4   5 -17       19.36       -4.08     49.23 o 
   5   5 -17       76.18       24.74     51.27 o 
   6   5 -17      241.27      238.56     74.86 o 
   7   5 -17      150.40      122.43     72.51 o 
   8   5 -17       28.80       90.30     57.08 o 
   9   5 -17      164.84      169.53     92.96 o 
  10   5 -17       98.97        8.50     56.53 o 
  11   5 -17      299.83      221.63     94.04 o 
  12   5 -17       85.57      150.71     94.52 o 
  13   5 -17        3.53      -11.81    101.01 o 
  14   5 -17      115.21       72.57     81.76 o 
   1   6 -17      126.05      163.55     71.00 o 
   2   6 -17       81.88       37.41     50.02 o 
   3   6 -17       66.09      201.11     52.56 o 
   4   6 -17      635.26      498.52     68.11 o 
   5   6 -17       62.45       -1.10     66.50 o 
   6   6 -17       70.22      133.93     68.22 o 
   7   6 -17      210.76      251.38     78.32 o 
   8   6 -17      122.64      183.23     76.73 o 
   9   6 -17      128.53      193.09     83.06 o 
  10   6 -17      244.39      147.49    117.14 o 
  11   6 -17       60.79      166.72     93.00 o 
  12   6 -17      105.20       64.08    110.27 o 
   0   7 -17      141.64      119.49     79.17 o 
   1   7 -17       34.21      120.93     69.03 o 
   2   7 -17      114.55      112.86     67.61 o 
   3   7 -17      363.11      424.33    102.30 o 
   4   7 -17       16.82      -57.30     75.86 o 
   5   7 -17       78.70       87.78     71.11 o 
   6   7 -17       41.65      137.23    102.28 o 
   7   7 -17       77.67       -8.89     71.34 o 
   8   7 -17       19.52       63.73     87.12 o 
   9   7 -17       26.18      -56.00     90.54 o 
  10   7 -17       42.98      129.65    104.98 o 
   1   8 -17       24.93       77.78     71.05 o 
   2   8 -17      166.51       85.48     84.91 o 
   3   8 -17        1.93      123.33    115.80 o 
   4   8 -17      382.19      547.85    112.09 o 
   5   8 -17       63.69        3.53     78.69 o 
   6   8 -17       14.10      -43.46     81.66 o 
   7   8 -17       23.30      -13.16    132.50 o 
   0   9 -17      260.59      284.00    117.83 o 
   1   9 -17       16.75       20.79     98.77 o 
   0   0 -16      337.32      377.76    112.63 o 
   2   0 -16      350.51      242.54     74.47 o 
   4   0 -16       93.63      101.37     68.09 o 
   6   0 -16      789.41     1214.23    214.01 o 
   8   0 -16      110.42       -3.91    110.13 o 
  10   0 -16      121.89      174.13     83.00 o 
  12   0 -16      171.34      307.76     94.79 o 
  14   0 -16       41.47       72.98     96.17 o 
  16   0 -16      211.24      297.90    118.01 o 
  18   0 -16      287.15      317.83    103.09 o 
   1   1 -16      163.70      159.20     69.30 o 
   2   1 -16     1061.46     1226.36     75.67 o 
   3   1 -16      122.94      116.20     59.22 o 
   4   1 -16      267.72      218.73     51.64 o 
   5   1 -16     1168.23     1176.69    117.08 o 
   6   1 -16      309.33      298.73     79.19 o 
   7   1 -16      566.78      582.40     67.00 o 
   8   1 -16      126.38      124.28     58.34 o 
   9   1 -16      330.64      345.53     61.40 o 
  10   1 -16      157.04      104.35     68.78 o 
  11   1 -16      404.27      570.92    163.82 o 
  12   1 -16       29.69       49.49     52.52 o 
  13   1 -16      279.91      352.74    117.55 o 
  14   1 -16      263.90      159.97     56.33 o 
  15   1 -16       75.92       13.46     59.69 o 
  16   1 -16       44.60       27.74     70.54 o 
  17   1 -16       92.31      164.64     64.52 o 
  18   1 -16        2.34      -25.44    105.65 o 
   0   2 -16      467.77      520.99    101.82 o 
   1   2 -16      372.78      392.58     70.86 o 
   2   2 -16        1.35       29.32     47.45 o 
   3   2 -16      418.75      440.05     61.03 o 
   4   2 -16       52.23      145.37     61.05 o 
   5   2 -16      107.92       97.56     46.07 o 
   6   2 -16      252.65      283.46     67.41 o 
   7   2 -16      271.23      259.55     57.88 o 
   8   2 -16       99.94      118.52     48.53 o 
   9   2 -16      234.43      235.21     61.89 o 
  10   2 -16      186.82       84.06     54.56 o 
  11   2 -16      101.22      115.50     53.98 o 
  12   2 -16      102.28       87.86     63.09 o 
  13   2 -16      335.33      382.68     97.96 o 
  14   2 -16       28.43      177.46    118.80 o 
  15   2 -16      178.14      181.58     59.09 o 
  16   2 -16        8.43      131.11     68.61 o 
  17   2 -16       46.34      109.07     76.56 o 
   1   3 -16       27.61       20.17     50.81 o 
   2   3 -16      408.25      398.82     65.62 o 
   3   3 -16       27.84      -16.88     46.02 o 
   4   3 -16      380.07      287.47     53.12 o 
   5   3 -16      272.17      259.38     67.12 o 
   6   3 -16       12.66      -15.26     45.28 o 
   7   3 -16      560.54      590.54     71.33 o 
   8   3 -16      518.90      422.21     79.02 o 
   9   3 -16      133.85      146.24     52.94 o 
  10   3 -16      654.02      730.79     79.40 o 
  11   3 -16      377.93      299.18     69.73 o 
  12   3 -16       57.81      -51.61     51.61 o 
  13   3 -16       54.16      108.79     48.97 o 
  14   3 -16      104.25      210.05     67.41 o 
  15   3 -16       38.25      -17.67     64.32 o 
  16   3 -16      171.84      376.40    181.84 o 
  17   3 -16       14.37        5.18    216.06 o 
   0   4 -16     1238.16     1374.31    485.19 o 
   1   4 -16      142.57      165.26     48.73 o 
   2   4 -16       61.26       84.64     49.51 o 
   3   4 -16     1220.54     1377.16    238.36 o 
   4   4 -16       55.52       18.54     59.28 o 
   5   4 -16      125.32       69.91     52.27 o 
   6   4 -16      228.21      202.60     69.99 o 
   7   4 -16        3.49        0.06     60.51 o 
   8   4 -16       18.56       25.65     44.51 o 
   9   4 -16      527.36      405.47     62.01 o 
  10   4 -16       70.85       91.18     61.27 o 
  11   4 -16       10.29       36.14     45.06 o 
  12   4 -16      421.93      340.51     83.54 o 
  13   4 -16      338.51      332.51     65.03 o 
  14   4 -16      117.43      139.62     81.65 o 
  15   4 -16      186.93      164.37    129.53 o 
  16   4 -16      121.98      164.62    111.50 o 
   1   5 -16       82.03       93.43     50.48 o 
   2   5 -16      873.93      880.06     91.67 o 
   3   5 -16       39.22       74.04     48.77 o 
   4   5 -16      522.56      435.05     59.81 o 
   5   5 -16      381.73      357.11     56.34 o 
   6   5 -16       19.77       56.70     63.70 o 
   7   5 -16     1206.10     1272.12     92.29 o 
   8   5 -16      101.59       54.56     52.78 o 
   9   5 -16       12.90       59.50     81.04 o 
  10   5 -16       77.50       80.55     46.87 o 
  11   5 -16      176.24      114.60     59.66 o 
  12   5 -16        4.03       -5.41     70.44 o 
  13   5 -16       50.27       65.52     84.02 o 
  14   5 -16       71.16      -63.81     83.90 o 
  15   5 -16      174.65      472.89    118.78 o 
   0   6 -16      424.86      656.70    249.53 o 
   1   6 -16        4.69       45.66     48.35 o 
   2   6 -16      115.48      210.17     51.13 o 
   3   6 -16      194.83      255.20     87.93 o 
   4   6 -16       57.73        2.89     58.36 o 
   5   6 -16      273.81      326.28     79.94 o 
   6   6 -16      442.21      381.80     75.35 o 
   7   6 -16       96.06       79.14     57.56 o 
   8   6 -16       38.36       57.25     59.33 o 
   9   6 -16      232.21      299.12    106.52 o 
  10   6 -16       89.48       86.16     96.56 o 
  11   6 -16      264.90      195.77     84.41 o 
  12   6 -16      210.09      167.85     95.36 o 
  13   6 -16       16.79      -35.69     88.08 o 
  14   6 -16      111.96      207.10    159.11 o 
   1   7 -16       90.53        2.37     67.78 o 
   2   7 -16      366.86      456.92    170.33 o 
   3   7 -16      179.61      151.28     55.92 o 
   4   7 -16       15.96        8.25     47.48 o 
   5   7 -16      629.93      472.02     93.60 o 
   6   7 -16        0.83      -22.86     47.30 o 
   7   7 -16      107.05       40.34     69.50 o 
   8   7 -16       90.64      100.10     81.96 o 
   9   7 -16       31.77       14.72    112.93 o 
  10   7 -16      128.65      158.35     93.61 o 
  11   7 -16      199.93      348.91    158.62 o 
  12   7 -16       12.12      260.65    153.74 o 
   0   8 -16      119.22      322.16    204.47 o 
   1   8 -16        2.40      174.81     99.49 o 
   2   8 -16      114.92       78.30     75.83 o 
   3   8 -16       49.32      104.86     90.29 o 
   4   8 -16      166.41       74.55     51.59 o 
   5   8 -16       12.53      368.15    144.81 o 
   6   8 -16      143.60       71.47     72.64 o 
   7   8 -16       93.69       95.20     82.67 o 
   8   8 -16       59.28      110.01    100.28 o 
   9   8 -16       36.81      -46.27    106.08 o 
  10   8 -16       52.39      216.12    182.05 o 
   1   9 -16       44.36      150.11    121.87 o 
   2   9 -16      130.40      177.49     81.92 o 
   3   9 -16        9.13      -78.02     78.02 o 
   4   9 -16      196.17       90.50     77.03 o 
   5   9 -16       45.43       98.57     90.22 o 
   6   9 -16       41.59      -51.09    126.81 o 
   2   0 -15      823.55      926.04     89.75 o 
   4   0 -15     2599.22     2763.33    243.46 o 
   6   0 -15      806.18     1035.03    105.26 o 
   8   0 -15     1261.81     1325.39    199.28 o 
  10   0 -15      581.29      553.34     92.65 o 
  12   0 -15      315.49      413.78    182.81 o 
  14   0 -15      181.81      210.67     75.55 o 
  16   0 -15       96.11      118.91     90.97 o 
  18   0 -15       62.80      -64.16     64.16 o 
   0   1 -15      557.52      456.48     78.85 o 
   1   1 -15       18.00       58.83     42.34 o 
   2   1 -15      195.45      230.57     48.50 o 
   3   1 -15     1019.62     1134.22    140.59 o 
   4   1 -15      154.64       70.25     51.29 o 
   5   1 -15      535.57      455.64     71.54 o 
   6   1 -15       26.34       78.64     40.83 o 
   7   1 -15      104.71       96.11     58.15 o 
   8   1 -15      186.80      191.01     51.02 o 
   9   1 -15      608.34      821.81    123.69 o 
  10   1 -15      455.54      465.10     76.22 o 
  11   1 -15      287.76      263.79     71.40 o 
  12   1 -15      272.70      226.31     53.12 o 
  13   1 -15      135.48       90.75     74.96 o 
  14   1 -15      217.28      245.66     73.17 o 
  15   1 -15      646.19      671.91    133.56 o 
  16   1 -15       41.60      269.08    119.55 o 
  17   1 -15       41.06       -3.60     45.85 o 
  18   1 -15        0.57       79.00     49.36 o 
  19   1 -15       27.13      156.30     84.29 o 
   1   2 -15      421.97      372.29     72.61 o 
   2   2 -15     1426.17     1581.47     76.39 o 
   3   2 -15      161.54      199.53     65.47 o 
   4   2 -15      591.90      760.26    144.18 o 
   5   2 -15      664.14      693.18     73.23 o 
   6   2 -15      292.34      289.32     53.70 o 
   7   2 -15      217.93      195.46     46.66 o 
   8   2 -15      533.59      418.99     70.93 o 
   9   2 -15      140.24      167.26     47.23 o 
  10   2 -15      168.21      136.24     55.91 o 
  11   2 -15      572.43      664.69    126.56 o 
  12   2 -15      152.71      -37.03     62.71 o 
  13   2 -15      844.28      852.18     81.36 o 
  14   2 -15      100.55      114.28     60.12 o 
  15   2 -15       87.31       59.18     55.78 o 
  16   2 -15      192.11      237.27    119.29 o 
  17   2 -15       33.65      117.63     76.74 o 
  18   2 -15       34.90      141.91     67.43 o 
  19   2 -15      137.54      108.14    106.65 o 
   0   3 -15     3832.21     3925.61    227.00 o 
   1   3 -15      541.17      609.13     64.02 o 
   2   3 -15      765.95      856.21     94.85 o 
   3   3 -15      792.57      946.47     72.13 o 
   4   3 -15      298.24      251.42     70.27 o 
   5   3 -15     1346.64     1217.43     87.29 o 
   6   3 -15     1799.97     1922.69     93.23 o 
   7   3 -15      249.96      251.64     61.84 o 
   8   3 -15      189.87      227.30     51.08 o 
   9   3 -15      657.35      679.73     79.03 o 
  10   3 -15       96.88      135.79     52.35 o 
  11   3 -15      743.89      682.26     62.60 o 
  12   3 -15      322.73      339.12     71.57 o 
  13   3 -15       37.30       67.63     47.32 o 
  14   3 -15       53.46      199.90     74.35 o 
  15   3 -15       61.80       73.33    104.55 o 
  16   3 -15        4.75       51.82     51.52 o 
  17   3 -15       97.63       48.76     88.28 o 
  18   3 -15      238.28      331.89     83.08 o 
   1   4 -15      644.59      710.09     66.70 o 
   2   4 -15     1166.52     1202.10     70.10 o 
   3   4 -15      470.08      361.50     87.06 o 
   4   4 -15     1293.32     1285.59     70.88 o 
   5   4 -15      159.54      163.67     49.37 o 
   6   4 -15      310.96      299.87     65.66 o 
   7   4 -15      560.66      490.03     60.21 o 
   8   4 -15      106.09       80.21     46.21 o 
   9   4 -15       62.16       44.05     75.03 o 
  10   4 -15       58.96       83.93     44.60 o 
  11   4 -15      717.36      709.62     59.61 o 
  12   4 -15      145.75       55.38     65.45 o 
  13   4 -15       46.03      153.50     84.79 o 
  14   4 -15      127.20      102.09     44.36 o 
  15   4 -15      151.30       13.47     84.11 o 
  16   4 -15      156.91      274.31     84.83 o 
  17   4 -15      138.28      189.28    105.29 o 
   0   5 -15      838.41      965.19    102.11 o 
   1   5 -15       32.41       42.37     41.34 o 
   2   5 -15        7.99       54.42     68.16 o 
   3   5 -15      621.66      675.92     59.89 o 
   4   5 -15      161.95       65.35     54.27 o 
   5   5 -15      239.75      251.91     54.96 o 
   6   5 -15      164.62      102.10     58.07 o 
   7   5 -15       82.63       50.98     52.01 o 
   8   5 -15      344.19      384.95     54.02 o 
   9   5 -15     1231.41     1319.55     72.90 o 
  10   5 -15      333.75      369.99     70.78 o 
  11   5 -15       11.87       33.57     57.30 o 
  12   5 -15      116.79      162.97     90.69 o 
  13   5 -15       61.26      -40.10     68.62 o 
  14   5 -15       99.18      155.50     80.19 o 
  15   5 -15      195.87       95.28     84.13 o 
  16   5 -15      144.17      351.73    133.82 o 
  17   5 -15       38.85      519.85    199.28 o 
   1   6 -15      222.40      153.71     54.30 o 
   2   6 -15      196.16      276.12     76.78 o 
   3   6 -15       93.96      101.32     47.53 o 
   4   6 -15       79.85      202.35     56.78 o 
   5   6 -15      873.02      797.38     74.95 o 
   6   6 -15       21.43       30.16     40.81 o 
   7   6 -15      101.49      119.98     54.92 o 
   8   6 -15      423.61      374.03     64.04 o 
   9   6 -15      150.70      131.59     50.27 o 
  10   6 -15      289.14      140.27     87.48 o 
  11   6 -15       36.08      111.81     72.67 o 
  12   6 -15      102.57      122.85     84.04 o 
  13   6 -15        9.40       20.81     77.64 o 
  14   6 -15      101.18      -39.69     89.48 o 
  15   6 -15      103.92       55.06     96.43 o 
   0   7 -15      121.92      136.03     64.01 o 
   1   7 -15      727.01      701.64    146.07 o 
   2   7 -15       17.82        0.50     45.59 o 
   3   7 -15      655.43      540.92     66.61 o 
   4   7 -15       29.89       46.17     67.53 o 
   5   7 -15      143.94      171.10     45.19 o 
   6   7 -15       16.54       46.30     55.31 o 
   7   7 -15       52.80       51.05     54.17 o 
   8   7 -15       97.64       89.56     80.05 o 
   9   7 -15       86.51       80.25    102.16 o 
  10   7 -15       28.48      109.18    100.07 o 
  11   7 -15      241.03      210.31     91.57 o 
  12   7 -15      100.96      -15.05     78.66 o 
  13   7 -15      145.85      160.77    144.90 o 
  14   7 -15       13.31       64.32    117.03 o 
   1   8 -15       79.70      113.41     50.11 o 
   2   8 -15      191.08      154.65     50.16 o 
   3   8 -15       93.55       84.63     47.71 o 
   4   8 -15      320.33      284.96     61.60 o 
   5   8 -15      178.85       83.61    157.15 o 
   6   8 -15      149.59       24.78     75.77 o 
   7   8 -15       90.73      -17.33     80.40 o 
   8   8 -15      124.40      181.07     90.16 o 
   9   8 -15       72.78      141.44     92.97 o 
  10   8 -15      378.97      617.63    124.34 o 
  11   8 -15      142.05      138.12     97.85 o 
  12   8 -15       10.22      -75.14     75.14 o 
   0   9 -15      228.29      317.59    106.07 o 
   1   9 -15       35.93      -58.78     58.78 o 
   2   9 -15      137.61      167.73     60.78 o 
   3   9 -15       90.26      275.46     95.53 o 
   4   9 -15        3.88       68.16     95.49 o 
   5   9 -15       15.43      -24.00     79.61 o 
   6   9 -15      159.53       66.91    137.39 o 
   7   9 -15       87.34      165.70     89.35 o 
   8   9 -15       56.03       53.64     99.40 o 
   9   9 -15      262.67      201.28    100.82 o 
   1  10 -15      343.03      264.99    126.58 o 
   2  10 -15      137.26      292.45    148.36 o 
   3  10 -15       43.48      107.41     75.20 o 
   4  10 -15       44.09      -36.41    121.31 o 
   0   0 -14     2259.27     2174.71    275.52 o 
   2   0 -14     1148.97     1070.40    148.24 o 
   4   0 -14      129.67       77.40     66.65 o 
   6   0 -14      703.17      634.18    135.70 o 
   8   0 -14     1166.59     1404.69    160.20 o 
  10   0 -14      297.50      242.36    100.50 o 
  12   0 -14     1482.12     1392.87    147.29 o 
  14   0 -14       39.81       12.79    102.24 o 
  16   0 -14      126.52      263.20    189.75 o 
  18   0 -14      893.92      988.36    196.20 o 
  20   0 -14      103.94       74.32     79.15 o 
   1   1 -14     1714.85     1738.90     76.53 o 
   2   1 -14      470.45      556.35     84.53 o 
   3   1 -14      481.54      394.00     49.88 o 
   4   1 -14      166.39      206.40     63.16 o 
   5   1 -14      660.73      799.50     58.14 o 
   6   1 -14      512.88      467.68     74.17 o 
   7   1 -14      588.10      604.84     54.31 o 
   8   1 -14      691.47      643.23     79.64 o 
   9   1 -14      213.76      230.37     46.34 o 
  10   1 -14      222.85      292.45     49.45 o 
  11   1 -14      736.05      731.23     78.84 o 
  12   1 -14      161.26      146.94     45.60 o 
  13   1 -14      566.72      572.60    117.02 o 
  14   1 -14      418.66      437.10     66.02 o 
  15   1 -14      212.69      175.40     59.43 o 
  16   1 -14       27.14      172.46    134.32 o 
  17   1 -14      123.63      147.15     44.22 o 
  18   1 -14       41.33      202.60     56.96 o 
  19   1 -14      106.78      137.20     47.47 o 
  20   1 -14      158.60       52.33     70.99 o 
   0   2 -14     1126.54     1236.27    231.33 o 
   1   2 -14     1479.39     1497.56     71.63 o 
   2   2 -14       46.06      127.74     39.16 o 
   3   2 -14     2144.98     1993.25     81.20 o 
   4   2 -14      113.76      109.71     44.35 o 
   5   2 -14       49.82       77.81     41.64 o 
   6   2 -14     2261.93     2252.01     90.83 o 
   7   2 -14        3.82      -10.97     46.00 o 
   8   2 -14       69.33      105.24     40.63 o 
   9   2 -14      270.15      260.68     70.77 o 
  10   2 -14       37.93        3.60     38.38 o 
  11   2 -14       41.50       26.73     40.75 o 
  12   2 -14       52.29       78.80     55.70 o 
  13   2 -14      273.47      174.03     56.28 o 
  14   2 -14      130.91      154.89     58.79 o 
  15   2 -14       59.93       -3.76     58.03 o 
  16   2 -14        4.31       32.02     37.25 o 
  17   2 -14       97.98       74.89     44.56 o 
  18   2 -14      263.96      368.33     77.19 o 
  19   2 -14       17.44        6.14     57.49 o 
  20   2 -14       78.63       22.83    121.30 o 
   1   3 -14      133.51       81.05     55.54 o 
   2   3 -14      460.27      454.58     50.28 o 
   3   3 -14      522.92      469.30     59.92 o 
   4   3 -14      742.91      715.47     65.47 o 
   5   3 -14      649.22      671.08     57.58 o 
   6   3 -14       19.01      111.09     53.77 o 
   7   3 -14      408.78      392.67     50.03 o 
   8   3 -14     1015.78     1223.55    111.05 o 
   9   3 -14      216.82      184.91     43.29 o 
  10   3 -14      653.91      804.44     64.90 o 
  11   3 -14      210.56      183.80     67.76 o 
  12   3 -14       10.93      -46.56     64.78 o 
  13   3 -14      196.34      222.52     57.90 o 
  14   3 -14      185.28      224.05     61.28 o 
  15   3 -14      516.01      490.18    104.55 o 
  16   3 -14      293.91      163.59     42.89 o 
  17   3 -14       36.88       59.98     46.51 o 
  18   3 -14       14.64        4.56     59.34 o 
  19   3 -14        8.90       54.68     75.05 o 
   0   4 -14     1133.87     1208.70    151.18 o 
   1   4 -14      246.55      257.45     59.03 o 
   2   4 -14      405.36      464.91     56.47 o 
   3   4 -14      959.06     1052.39     81.95 o 
   4   4 -14      698.97      825.57     93.25 o 
   5   4 -14     1041.56     1127.80     80.79 o 
   6   4 -14      203.93      157.54     51.06 o 
   7   4 -14       88.02       94.40     47.02 o 
   8   4 -14      355.16      368.41     64.68 o 
   9   4 -14     1253.73     1271.58     85.38 o 
  10   4 -14      170.24       91.52     45.15 o 
  11   4 -14       19.32       70.21     55.35 o 
  12   4 -14      102.98       92.95     50.94 o 
  13   4 -14       76.30       80.83     44.02 o 
  14   4 -14      195.38       87.59     39.42 o 
  15   4 -14      542.33      623.06     92.24 o 
  16   4 -14       97.81      234.11     75.19 o 
  17   4 -14      295.80      498.98     89.31 o 
  18   4 -14       40.35      157.02     93.78 o 
  19   4 -14      156.68      175.02    173.28 o 
   1   5 -14     1180.19     1242.56    106.30 o 
   2   5 -14     1319.93     1370.04     78.16 o 
   3   5 -14       70.89       68.74     49.55 o 
   4   5 -14     1202.10     1414.92     67.52 o 
   5   5 -14      690.73      660.64     79.29 o 
   6   5 -14       93.56       85.65     51.87 o 
   7   5 -14      833.80      755.68     71.44 o 
   8   5 -14       78.55       68.54     43.60 o 
   9   5 -14      123.86      142.56     40.27 o 
  10   5 -14      141.59      103.36     52.83 o 
  11   5 -14      486.00      333.15    102.55 o 
  12   5 -14      120.75       21.59     54.58 o 
  13   5 -14      228.74      275.46     95.90 o 
  14   5 -14      122.28       65.73     85.80 o 
  15   5 -14      166.54      169.55     98.45 o 
  16   5 -14      174.26      215.87    132.57 o 
  17   5 -14       67.10       21.29    115.69 o 
  18   5 -14      241.75      322.97    124.76 o 
   0   6 -14     2178.28     2297.47    122.70 o 
   1   6 -14      280.46      230.80     54.01 o 
   2   6 -14      483.75      469.50     60.33 o 
   3   6 -14      350.25      327.42     72.07 o 
   4   6 -14      764.10      759.48     60.07 o 
   5   6 -14      373.79      367.33     50.37 o 
   6   6 -14     1055.00     1081.84     77.54 o 
   7   6 -14      138.73       84.41     39.88 o 
   8   6 -14      227.15      214.78     42.80 o 
   9   6 -14      114.60       43.89     34.88 o 
  10   6 -14      212.04      105.89     50.02 o 
  11   6 -14      562.25      723.08     89.69 o 
  12   6 -14      334.21      392.79    136.28 o 
  13   6 -14      266.20      261.05     99.86 o 
  14   6 -14      167.66      131.05     89.91 o 
  15   6 -14       32.44       31.59     69.87 o 
  16   6 -14      116.80      110.67    166.28 o 
  17   6 -14       67.96      186.40    135.16 o 
   1   7 -14      490.94      527.93     70.49 o 
   2   7 -14      236.00      271.00     82.29 o 
   3   7 -14      199.23      220.10     61.29 o 
   4   7 -14       45.74       30.72     50.19 o 
   5   7 -14      520.47      587.09     66.22 o 
   6   7 -14      464.31      422.49     50.27 o 
   7   7 -14      517.12      504.23     47.59 o 
   8   7 -14      160.19      280.61     92.38 o 
   9   7 -14      179.55       50.38     69.50 o 
  10   7 -14       55.31       56.71     76.90 o 
  11   7 -14      506.26      395.87     97.65 o 
  12   7 -14        3.44      -16.96     99.93 o 
  13   7 -14     1150.02     1222.15    229.45 o 
  14   7 -14       18.54      -12.27     74.02 o 
  15   7 -14       40.14        4.15     74.02 o 
   0   8 -14      215.64      100.35     71.13 o 
   1   8 -14       27.35       69.83     48.11 o 
   2   8 -14      363.55      376.10     64.78 o 
   3   8 -14      294.39      416.73    126.56 o 
   4   8 -14      380.94      293.77     47.61 o 
   5   8 -14       12.15       36.92     55.78 o 
   6   8 -14      123.33      335.50    213.45 o 
   7   8 -14       69.32      113.91     77.73 o 
   8   8 -14      100.32       20.59     84.61 o 
   9   8 -14      141.51      125.41    103.18 o 
  10   8 -14       41.37       86.42    128.30 o 
  11   8 -14       70.12      188.66    159.65 o 
  12   8 -14      136.08       91.08     88.83 o 
  13   8 -14        1.87       30.63    154.97 o 
   1   9 -14       53.84      -20.22     41.67 o 
   2   9 -14      250.37      207.17    171.33 o 
   3   9 -14      278.39      461.00    142.06 o 
   4   9 -14      638.92      816.57    100.38 o 
   5   9 -14       99.88       97.89     73.68 o 
   6   9 -14      139.93      146.95     70.21 o 
   7   9 -14       87.86      -71.93     71.93 o 
   8   9 -14       96.30      147.62     98.05 o 
   9   9 -14        8.12      147.39     77.58 o 
  10   9 -14       75.61       64.26     86.09 o 
  11   9 -14       63.50       74.93    124.67 o 
   0  10 -14      107.57      272.57    399.42 o 
   1  10 -14       27.96       66.47     76.21 o 
   2  10 -14       61.36      114.54     91.98 o 
   3  10 -14      422.24      362.58     83.31 o 
   4  10 -14       68.43      122.70     78.50 o 
   5  10 -14      143.64      126.80     86.52 o 
   6  10 -14       33.92      121.27     73.02 o 
   7  10 -14       60.40      -43.89    118.31 o 
   2   0 -13     3747.36     3879.88    145.26 o 
   4   0 -13     7867.65     7592.41    267.70 o 
   6   0 -13     1524.89     1745.20    112.48 o 
   8   0 -13      202.81      302.69     70.32 o 
  10   0 -13     1216.28     1280.55    102.31 o 
  12   0 -13       66.08      192.24     69.40 o 
  14   0 -13      895.82      929.69    101.49 o 
  16   0 -13      492.74      531.78    112.63 o 
  18   0 -13      319.92      244.29     61.38 o 
  20   0 -13      177.19      102.13    174.15 o 
   0   1 -13      781.04      723.72     75.17 o 
   1   1 -13      348.66      370.17     48.83 o 
   2   1 -13       68.70        7.52     39.74 o 
   3   1 -13     2483.63     2457.37     99.57 o 
   4   1 -13      485.16      520.02     56.12 o 
   5   1 -13      680.93      771.99     67.45 o 
   6   1 -13      163.27      180.15     41.98 o 
   7   1 -13      724.58      820.57    109.82 o 
   8   1 -13      174.66      130.06     42.68 o 
   9   1 -13     1412.42     1456.19     87.58 o 
  10   1 -13      123.47      172.52     43.24 o 
  11   1 -13     1218.07     1343.41     77.54 o 
  12   1 -13      390.26      353.57     59.01 o 
  13   1 -13       68.78       88.83     43.91 o 
  14   1 -13       56.43       63.39     49.69 o 
  15   1 -13      545.68      534.83     87.83 o 
  16   1 -13       10.00        4.63     38.72 o 
  17   1 -13       82.95       53.48     45.73 o 
  18   1 -13      185.63      183.35     49.50 o 
  19   1 -13       46.65       61.93     50.55 o 
  20   1 -13      150.05      202.43     57.44 o 
  21   1 -13      118.15       60.23     63.70 o 
   1   2 -13      968.67      969.09     55.92 o 
   2   2 -13     1267.38     1301.49    122.81 o 
   3   2 -13       97.86      117.55     38.27 o 
   4   2 -13     1235.64     1267.36     76.37 o 
   5   2 -13     1067.60     1098.30     63.78 o 
   6   2 -13        5.10       62.73     44.08 o 
   7   2 -13     1188.42     1138.75     65.32 o 
   8   2 -13     1193.61     1295.27     79.33 o 
   9   2 -13      727.79      711.94     56.07 o 
  10   2 -13      208.43      197.36     55.91 o 
  11   2 -13     1092.90     1212.11     63.22 o 
  12   2 -13      175.05      172.73     51.27 o 
  13   2 -13     2020.96     2047.57     90.73 o 
  14   2 -13       55.74       78.71     47.61 o 
  15   2 -13        9.58       36.65     64.11 o 
  16   2 -13      246.53      256.85     65.71 o 
  17   2 -13       84.67      104.62     39.08 o 
  18   2 -13       43.19       90.50     45.30 o 
  19   2 -13      101.57      138.70     42.55 o 
  20   2 -13       69.74      -41.11     80.79 o 
  21   2 -13       31.64       59.57     84.18 o 
   0   3 -13     1645.68     1651.04    113.30 o 
   1   3 -13      624.38      753.03     75.78 o 
   2   3 -13     2510.58     2495.62    107.39 o 
   3   3 -13      150.95      166.73     49.75 o 
   4   3 -13      635.52      670.80     53.89 o 
   5   3 -13        6.94       25.01     36.03 o 
   6   3 -13     3168.23     3290.98    100.52 o 
   7   3 -13      211.82      186.68     40.30 o 
   8   3 -13      164.48      117.51     39.84 o 
   9   3 -13      314.47      306.34     55.03 o 
  10   3 -13      470.48      444.14     66.68 o 
  11   3 -13      130.59      123.30     54.02 o 
  12   3 -13      468.34      422.90     69.59 o 
  13   3 -13      193.78      128.25     43.06 o 
  14   3 -13       48.61       41.08     46.70 o 
  15   3 -13      358.87      413.93     58.00 o 
  16   3 -13      138.69      155.91     91.54 o 
  17   3 -13       25.48       53.81     36.28 o 
  18   3 -13      178.03      107.69     74.56 o 
  19   3 -13        6.64        0.83     91.68 o 
  20   3 -13      187.10      156.39    108.63 o 
   1   4 -13      646.65      816.88     60.55 o 
   2   4 -13      540.74      606.61     60.99 o 
   3   4 -13     1295.03     1260.60     68.35 o 
   4   4 -13     1259.34     1339.60     62.14 o 
   5   4 -13     1755.16     1749.09     99.23 o 
   6   4 -13       39.76       96.39     45.68 o 
   7   4 -13     1389.87     1527.23     69.45 o 
   8   4 -13       55.93       12.22     50.37 o 
   9   4 -13      696.54      610.48     48.51 o 
  10   4 -13       11.91       73.72     43.15 o 
  11   4 -13      442.43      318.57     70.90 o 
  12   4 -13      153.64      138.12     36.82 o 
  13   4 -13      229.50      248.73     53.32 o 
  14   4 -13      138.64      109.17     38.30 o 
  15   4 -13      143.12      121.39     39.64 o 
  16   4 -13       40.52      308.62    116.49 o 
  17   4 -13      130.51      190.96     86.36 o 
  18   4 -13      563.33      720.82    215.24 o 
  19   4 -13      190.04      434.36     93.37 o 
   0   5 -13      499.46      412.08    115.23 o 
   1   5 -13      102.26       80.91     40.53 o 
   2   5 -13      127.79      114.94     39.88 o 
   3   5 -13      412.37      392.14     57.78 o 
   4   5 -13      449.71      368.25     78.54 o 
   5   5 -13      329.73      352.50     44.75 o 
   6   5 -13      936.17     1048.06     67.88 o 
   7   5 -13       11.13        6.61     49.15 o 
   8   5 -13      220.13      252.69     40.26 o 
   9   5 -13     1363.04     1255.27     57.17 o 
  10   5 -13      271.02      252.20     52.44 o 
  11   5 -13       13.67      -13.70     43.02 o 
  12   5 -13      418.07      330.12     50.55 o 
  13   5 -13      324.47      178.21     46.76 o 
  14   5 -13      208.36      114.16     89.55 o 
  15   5 -13      181.58      415.88    240.86 o 
  16   5 -13      131.40      460.26     97.41 o 
  17   5 -13        5.59       83.17     66.67 o 
  18   5 -13      119.48       22.00     86.05 o 
  19   5 -13        4.43       28.89    102.80 o 
   1   6 -13      439.22      451.50     47.20 o 
   2   6 -13      938.02      953.50     66.98 o 
   3   6 -13      233.39      282.66     56.65 o 
   4   6 -13      635.04      580.30     85.29 o 
   5   6 -13      149.82      154.84     45.23 o 
   6   6 -13      298.41      313.89     52.60 o 
   7   6 -13       47.96       28.40     43.72 o 
   8   6 -13      495.93      410.83     51.94 o 
   9   6 -13      249.93      221.01     59.03 o 
  10   6 -13      834.77      656.65     50.67 o 
  11   6 -13      164.48      126.96     72.80 o 
  12   6 -13       89.65       71.69     65.63 o 
  13   6 -13      301.48      271.99     88.64 o 
  14   6 -13      181.03      180.46    113.45 o 
  15   6 -13       99.59      180.22    230.47 o 
  16   6 -13      311.30      347.69    108.63 o 
  17   6 -13      178.15      323.44     74.67 o 
  18   6 -13        3.04       -5.10     78.34 o 
   0   7 -13      161.03      107.33     56.14 o 
   1   7 -13     1389.28     1386.74     74.20 o 
   2   7 -13        8.36       28.72     38.23 o 
   3   7 -13      589.22      606.94     49.68 o 
   4   7 -13       36.89       38.05     34.39 o 
   5   7 -13      731.90      783.77     52.38 o 
   6   7 -13       17.01      -46.07     49.06 o 
   7   7 -13       67.86       84.87     28.77 o 
   8   7 -13      357.47      290.07     55.97 o 
   9   7 -13      854.46      871.97    101.89 o 
  10   7 -13      106.04       49.06     77.08 o 
  11   7 -13      217.01      149.79     91.32 o 
  12   7 -13       29.64       57.07     72.33 o 
  13   7 -13       88.29       42.42    100.55 o 
  14   7 -13       39.17       -6.42     82.89 o 
  15   7 -13       87.46       95.31    140.36 o 
  16   7 -13        8.12       -3.94     99.46 o 
   1   8 -13      504.91      377.73     63.34 o 
   2   8 -13      577.55      529.21     61.78 o 
   3   8 -13        1.31       20.83     40.49 o 
   4   8 -13      138.98      185.98     53.90 o 
   5   8 -13      292.74      264.54     40.73 o 
   6   8 -13      522.44      437.43     67.06 o 
   7   8 -13      139.73      147.50     80.10 o 
   8   8 -13      124.33      133.51     75.81 o 
   9   8 -13       24.72       -7.88     62.63 o 
  10   8 -13      544.13      602.33    129.33 o 
  11   8 -13      227.85       75.03     92.84 o 
  12   8 -13        8.07      -16.15     84.03 o 
  13   8 -13       46.10      231.47    116.97 o 
  14   8 -13      187.31      150.56     96.90 o 
  15   8 -13        6.75       86.64    142.09 o 
   0   9 -13      437.98      409.36    102.84 o 
   1   9 -13      178.20      125.56     61.08 o 
   2   9 -13      419.13      504.95    136.81 o 
   3   9 -13      129.43       62.09     54.16 o 
   4   9 -13      132.55      123.83     64.35 o 
   5   9 -13        8.58       96.47     66.37 o 
   6   9 -13      230.86      243.18     78.51 o 
   7   9 -13      174.63       81.84     78.55 o 
   8   9 -13      221.41      182.57     75.90 o 
   9   9 -13      488.24      509.43    122.93 o 
  10   9 -13      125.09       99.33    105.47 o 
  11   9 -13       10.45       55.14    100.75 o 
  12   9 -13      207.90      308.47    117.67 o 
   1  10 -13      265.62      416.21    185.91 o 
   2  10 -13        0.80       57.34     70.46 o 
   3  10 -13      141.41      282.12     98.45 o 
   4  10 -13        7.96      140.31     84.53 o 
   5  10 -13      192.58      204.81    101.08 o 
   6  10 -13       56.59       -7.41     66.43 o 
   7  10 -13      647.06      461.01    119.63 o 
   8  10 -13       27.80       36.67     70.10 o 
   9  10 -13      116.25      141.77     81.61 o 
  10  10 -13       47.24      296.32    150.76 o 
   0  11 -13      475.11      486.93    143.83 o 
   1  11 -13      155.36       41.02    153.62 o 
   2  11 -13       57.32      -85.67     85.67 o 
   3  11 -13       66.54       88.41    113.35 o 
   4  11 -13       39.73      -12.76    102.72 o 
   0   0 -12     5785.90     6087.46    258.19 o 
   2   0 -12     1513.00     1375.93    162.02 o 
   4   0 -12      233.28      257.40     71.43 o 
   6   0 -12      862.08     1064.40    122.17 o 
   8   0 -12      775.35      877.00     72.12 o 
  10   0 -12      623.02      819.93     74.05 o 
  12   0 -12      677.64      585.05    204.47 o 
  14   0 -12     1899.46     2241.96    116.93 o 
  16   0 -12      416.88      452.43    125.63 o 
  18   0 -12     1487.57     1527.65    114.94 o 
  20   0 -12       85.48      217.57     84.54 o 
  22   0 -12      145.17      165.72     85.59 o 
   1   1 -12     1862.24     1827.05     79.65 o 
   2   1 -12     1264.29     1390.04     62.93 o 
   3   1 -12     2156.49     2180.38     71.88 o 
   4   1 -12      239.03      285.33     47.90 o 
   5   1 -12     1627.04     1631.95     62.83 o 
   6   1 -12      434.38      425.24     98.04 o 
   7   1 -12     3088.45     3026.91     85.90 o 
   8   1 -12       99.86       87.56     44.26 o 
   9   1 -12       28.39       26.49     44.02 o 
  10   1 -12      221.05      251.74     61.21 o 
  11   1 -12     1729.20     1835.83     76.21 o 
  12   1 -12       52.22       87.69     46.99 o 
  13   1 -12      415.63      325.75     57.71 o 
  14   1 -12      513.44      472.14     52.20 o 
  15   1 -12      157.87       77.91     53.27 o 
  16   1 -12      131.40       90.98     37.75 o 
  17   1 -12      246.14      272.04     55.28 o 
  18   1 -12       10.56       22.97     37.26 o 
  19   1 -12      465.38      333.91     70.56 o 
  20   1 -12        3.31      -42.94     47.96 o 
  21   1 -12      108.48       77.84     50.93 o 
  22   1 -12        6.56       -7.62     56.14 o 
   0   2 -12     3959.81     4056.88    164.20 o 
   1   2 -12     2102.45     2028.47     78.04 o 
   2   2 -12      107.90       97.23     39.42 o 
   3   2 -12      176.40      312.83     57.78 o 
   4   2 -12      126.31      140.33     40.98 o 
   5   2 -12     1770.49     1768.07     73.16 o 
   6   2 -12      156.07      140.52     38.48 o 
   7   2 -12      375.62      470.56     49.56 o 
   8   2 -12      392.66      375.07     52.50 o 
   9   2 -12     1555.14     1426.01     79.99 o 
  10   2 -12       36.26       27.05     40.77 o 
  11   2 -12      136.51      112.89     51.59 o 
  12   2 -12      587.32      580.72     51.21 o 
  13   2 -12      235.29      207.51     51.47 o 
  14   2 -12       58.45       59.26     39.38 o 
  15   2 -12      813.84      743.64     53.39 o 
  16   2 -12        3.14       25.49     48.02 o 
  17   2 -12      163.86       88.63     33.82 o 
  18   2 -12      493.73      466.00     50.43 o 
  19   2 -12      102.09      166.04     67.20 o 
  20   2 -12       61.98       31.46     51.84 o 
  21   2 -12       85.67      124.41     70.93 o 
   1   3 -12       16.03      -22.12     46.10 o 
   2   3 -12      826.48      854.69     51.43 o 
   3   3 -12       34.95       28.01     45.74 o 
   4   3 -12      947.08      904.47     69.53 o 
   5   3 -12       40.35      -26.43     45.65 o 
   6   3 -12      220.46      205.80     41.64 o 
   7   3 -12      558.51      541.75     57.98 o 
   8   3 -12     1360.66     1419.92     92.54 o 
   9   3 -12      394.27      424.50     50.17 o 
  10   3 -12      759.54      732.33     62.78 o 
  11   3 -12       30.31      -37.45     40.77 o 
  12   3 -12      296.96      326.86     52.46 o 
  13   3 -12      339.25      284.04     66.38 o 
  14   3 -12      524.87      511.98     46.35 o 
  15   3 -12       86.16      136.98     36.61 o 
  16   3 -12      973.88     1066.13    104.10 o 
  17   3 -12      272.86      253.41     35.51 o 
  18   3 -12       15.66      -11.40     38.66 o 
  19   3 -12      205.02      246.05     91.25 o 
  20   3 -12       42.30      -70.44     70.44 o 
  21   3 -12        6.62      -10.72    168.09 o 
   0   4 -12      120.79      155.30     50.96 o 
   1   4 -12      116.09      135.96     40.83 o 
   2   4 -12      856.72      938.32     68.78 o 
   3   4 -12     2302.35     2356.13     90.38 o 
   4   4 -12      499.09      426.34     48.76 o 
   5   4 -12     1138.61     1086.37     63.08 o 
   6   4 -12     1731.45     1639.21     69.29 o 
   7   4 -12       95.73        9.53     36.77 o 
   8   4 -12       42.45       99.74     40.16 o 
   9   4 -12     2213.24     2223.23     95.29 o 
  10   4 -12      106.00      139.90     44.15 o 
  11   4 -12      214.68      174.10     35.41 o 
  12   4 -12       20.95       10.51     44.12 o 
  13   4 -12      370.09      307.54     31.62 o 
  14   4 -12       40.72       32.25     33.43 o 
  15   4 -12      361.86      382.35     85.71 o 
  16   4 -12      343.68      220.38     91.54 o 
  17   4 -12      274.10      207.80     85.80 o 
  18   4 -12       82.45      254.50    123.90 o 
  19   4 -12       84.17      153.66     76.63 o 
  20   4 -12      162.62      262.24    109.54 o 
   1   5 -12      105.18      137.23     40.22 o 
   2   5 -12      677.32      736.05     47.25 o 
   3   5 -12      213.37      239.44     44.71 o 
   4   5 -12     3236.56     3151.83    125.37 o 
   5   5 -12      128.53       92.48     32.79 o 
   6   5 -12       40.41        5.59     30.80 o 
   7   5 -12     2149.97     2130.14     95.35 o 
   8   5 -12      176.51      167.04     45.37 o 
   9   5 -12      545.19      540.96     38.85 o 
  10   5 -12      152.22      170.69     31.58 o 
  11   5 -12      474.74      399.81     76.90 o 
  12   5 -12       29.13      -10.52     28.95 o 
  13   5 -12      138.73      127.24     25.22 o 
  14   5 -12      401.93      244.15     88.59 o 
  15   5 -12      167.48      205.91    163.75 o 
  16   5 -12      143.10      105.14     86.07 o 
  17   5 -12      121.65      314.19    116.72 o 
  18   5 -12      356.82      402.36    109.43 o 
  19   5 -12       43.51      -58.04    123.03 o 
  20   5 -12      310.20      213.14    178.48 o 
   0   6 -12      914.05      747.93     95.36 o 
   1   6 -12        9.81        9.81     45.89 o 
   2   6 -12      883.62      922.04     51.44 o 
   3   6 -12       43.38       77.26     33.74 o 
   4   6 -12      626.36      613.99     47.43 o 
   5   6 -12      360.15      350.51     41.50 o 
   6   6 -12      940.92      967.44     69.68 o 
   7   6 -12       43.95       49.72     29.26 o 
   8   6 -12      370.79      286.82     59.03 o 
   9   6 -12      859.21      806.41     47.53 o 
  10   6 -12       37.55       53.28     24.76 o 
  11   6 -12      846.14      992.85    107.74 o 
  12   6 -12      515.73      571.97     79.84 o 
  13   6 -12       56.86       59.79     61.47 o 
  14   6 -12      232.19      197.84     96.01 o 
  15   6 -12       51.32      -43.67    176.75 o 
  16   6 -12       10.40       48.73     70.75 o 
  17   6 -12       96.50       59.97    109.07 o 
  18   6 -12      203.85      133.80     90.68 o 
  19   6 -12       52.91      277.25    162.89 o 
   1   7 -12      767.83      678.54     66.98 o 
   2   7 -12       48.85       16.79     45.80 o 
   3   7 -12      274.34      189.88     52.87 o 
   4   7 -12       39.60       10.84     43.34 o 
   5   7 -12     1276.52     1288.44     58.86 o 
   6   7 -12        0.36       -0.52     34.66 o 
   7   7 -12      775.78      929.97     80.54 o 
   8   7 -12      338.59      353.45     76.62 o 
   9   7 -12      656.52      730.37     80.08 o 
  10   7 -12       80.38       56.82     65.37 o 
  11   7 -12      540.19      683.29     99.86 o 
  12   7 -12      370.79      345.34     88.51 o 
  13   7 -12     1212.47     1236.63    125.63 o 
  14   7 -12      117.87      252.34     74.43 o 
  15   7 -12        0.18      -98.77     98.77 o 
  16   7 -12      113.87      145.39     88.40 o 
  17   7 -12      144.77      182.22     97.36 o 
   0   8 -12     2941.16     2842.95    281.59 o 
   1   8 -12       11.65       71.23     40.33 o 
   2   8 -12      819.20      852.98     95.54 o 
   3   8 -12      245.80      307.26     41.21 o 
   4   8 -12      710.58      667.05     58.20 o 
   5   8 -12       84.92       91.10     29.27 o 
   6   8 -12      472.82      519.52     71.83 o 
   7   8 -12       61.09       51.43     63.42 o 
   8   8 -12       44.80      107.55     59.22 o 
   9   8 -12      122.44      178.03     75.49 o 
  10   8 -12        9.63      -60.70     84.29 o 
  11   8 -12      311.50      132.18    110.04 o 
  12   8 -12     1021.28     1371.48    127.80 o 
  13   8 -12        2.99       52.49     80.62 o 
  14   8 -12       89.04       35.74     66.30 o 
  15   8 -12       66.80       67.22     76.36 o 
  16   8 -12       53.83       63.35    186.28 o 
   1   9 -12      319.82      262.17     53.21 o 
   2   9 -12      169.07      257.44     69.05 o 
   3   9 -12       26.94       60.91     87.47 o 
   4   9 -12     1608.27     1801.00    141.57 o 
   5   9 -12      194.19      218.06     85.66 o 
   6   9 -12      259.80      283.89     80.56 o 
   7   9 -12      238.27      184.68     93.63 o 
   8   9 -12       46.54      -13.47     88.42 o 
   9   9 -12       66.96      137.55     77.00 o 
  10   9 -12      132.96      145.47     81.20 o 
  11   9 -12       31.56      136.58    103.97 o 
  12   9 -12       26.71       68.62    123.90 o 
  13   9 -12      143.70       21.22     90.54 o 
  14   9 -12      283.37      186.55     87.72 o 
   0  10 -12      170.77      715.66    211.41 o 
   1  10 -12        1.35      -41.50    129.96 o 
   2  10 -12       94.59       63.85     65.27 o 
   3  10 -12      538.71      490.22     77.95 o 
   4  10 -12       28.16       91.36     69.13 o 
   5  10 -12      297.29      240.11     78.32 o 
   6  10 -12       94.54       48.05     77.28 o 
   7  10 -12      142.34      129.13     95.91 o 
   8  10 -12       65.14       90.04     89.40 o 
   9  10 -12      583.71      478.59    171.42 o 
  10  10 -12       94.90       72.02     80.70 o 
  11  10 -12      191.34      316.25    118.70 o 
   1  11 -12      116.72      103.73     87.29 o 
   2  11 -12      138.04      168.65    112.35 o 
   3  11 -12        8.32      174.97     97.67 o 
   4  11 -12      165.88      173.02    120.43 o 
   5  11 -12      103.13      224.22     96.71 o 
   6  11 -12       53.08       79.97    109.88 o 
   7  11 -12        5.24        4.22    111.46 o 
   2   0 -11     3211.95     3295.13    112.74 o 
   4   0 -11     2291.15     2267.39     94.25 o 
   6   0 -11      907.60      942.52    111.76 o 
   8   0 -11     1257.61     1186.24    101.65 o 
  10   0 -11     2290.39     2223.07    132.43 o 
  12   0 -11     1218.11     1322.83    128.23 o 
  14   0 -11     1937.51     2197.31    250.40 o 
  16   0 -11      588.26      633.38    105.56 o 
  18   0 -11       90.03       65.61     49.42 o 
  20   0 -11        6.88       69.24     56.35 o 
  22   0 -11      207.95      199.19     84.31 o 
   0   1 -11     1420.70     1303.57     87.37 o 
   1   1 -11     1063.33     1215.43     56.57 o 
   2   1 -11     1105.98     1048.20     85.54 o 
   3   1 -11     5313.35     5291.37    127.83 o 
   4   1 -11      825.39      770.64     62.28 o 
   5   1 -11       28.19        9.26     32.43 o 
   6   1 -11      805.27      842.70     55.91 o 
   7   1 -11      457.11      498.63     39.91 o 
   8   1 -11      107.95       86.94     36.33 o 
   9   1 -11     1762.72     1739.88     65.36 o 
  10   1 -11       35.98      -20.16     36.74 o 
  11   1 -11     1044.28      999.87     93.79 o 
  12   1 -11     2262.03     2194.49     74.53 o 
  13   1 -11       12.32       42.12     38.62 o 
  14   1 -11      218.98      140.79     55.04 o 
  15   1 -11      607.94      582.31     56.67 o 
  16   1 -11       46.36       36.20     34.18 o 
  17   1 -11      377.25      407.12     44.16 o 
  18   1 -11       44.45      -13.40     61.40 o 
  19   1 -11      161.55      154.62     42.18 o 
  20   1 -11      121.97      106.44     46.45 o 
  21   1 -11      627.85      570.61     82.26 o 
  22   1 -11       49.91       59.44     49.03 o 
   1   2 -11      522.14      631.53     41.79 o 
   2   2 -11     2050.03     2137.32     64.09 o 
   3   2 -11      163.51      198.47     48.73 o 
   4   2 -11       52.85       73.59     29.66 o 
   5   2 -11     3147.41     3129.75    133.31 o 
   6   2 -11      375.85      434.36     45.21 o 
   7   2 -11     1789.39     1775.49     60.41 o 
   8   2 -11      268.08      218.88     41.88 o 
   9   2 -11      510.74      519.21     47.45 o 
  10   2 -11      607.44      649.13     68.03 o 
  11   2 -11      228.03      209.61     44.33 o 
  12   2 -11      260.35      205.51     45.45 o 
  13   2 -11      348.18      459.19     90.04 o 
  14   2 -11      859.68      957.84     61.50 o 
  15   2 -11      105.67      132.37     36.67 o 
  16   2 -11      337.41      301.26     50.79 o 
  17   2 -11      202.76      148.77     59.36 o 
  18   2 -11      330.97      315.52     38.65 o 
  19   2 -11      543.15      558.88     77.89 o 
  20   2 -11       63.83       14.80     35.72 o 
  21   2 -11        2.12        4.35     45.62 o 
  22   2 -11      299.24      287.98    105.12 o 
   0   3 -11     1201.27     1297.50     70.78 o 
   1   3 -11       79.68       95.86     33.42 o 
   2   3 -11      255.71      235.51     36.10 o 
   3   3 -11      795.85      749.19     51.42 o 
   4   3 -11       40.68        3.83     29.95 o 
   5   3 -11       62.19       68.38     36.42 o 
   6   3 -11     2189.51     2153.67     90.04 o 
   7   3 -11       93.73      131.87     34.67 o 
   8   3 -11      740.00      800.29     58.87 o 
   9   3 -11      981.84      973.42     47.50 o 
  10   3 -11      196.48      197.65     41.27 o 
  11   3 -11      969.72      961.86    139.85 o 
  12   3 -11     1864.33     2024.59     66.77 o 
  13   3 -11      104.07       90.90     47.22 o 
  14   3 -11      302.78      267.12     44.59 o 
  15   3 -11      203.25      267.74     49.77 o 
  16   3 -11      230.95      227.86     41.98 o 
  17   3 -11       60.05       48.99     33.01 o 
  18   3 -11      385.40      463.76     69.26 o 
  19   3 -11       84.98      203.75     62.78 o 
  20   3 -11      177.60      193.12     85.18 o 
  21   3 -11       20.88       42.09     90.54 o 
  22   3 -11       67.24       10.38     75.14 o 
   1   4 -11      295.16      319.25     52.77 o 
   2   4 -11       34.17       77.02     37.77 o 
   3   4 -11      357.06      332.25     38.13 o 
   4   4 -11      687.06      720.03     61.04 o 
   5   4 -11      372.05      357.56     37.32 o 
   6   4 -11       41.80       52.40     57.03 o 
   7   4 -11     2901.94     2713.10    127.31 o 
   8   4 -11     2374.66     2343.43     85.07 o 
   9   4 -11     1038.91     1044.39    106.90 o 
  10   4 -11       42.04        6.36     27.20 o 
  11   4 -11      925.55     1027.81     76.28 o 
  12   4 -11       45.29       79.70     28.61 o 
  13   4 -11      194.44      181.65     32.95 o 
  14   4 -11      488.82      435.24     43.02 o 
  15   4 -11      155.15      155.82     45.41 o 
  16   4 -11       15.82       43.49     36.29 o 
  17   4 -11      173.08      110.58     34.10 o 
  18   4 -11      241.05      138.46     73.97 o 
  19   4 -11      193.88      402.37    161.06 o 
  20   4 -11      211.70      253.01     81.34 o 
  21   4 -11       62.00       58.80    119.51 o 
   0   5 -11     1336.08     1173.17     71.79 o 
   1   5 -11       90.57      137.61     32.48 o 
   2   5 -11      136.53      207.63     47.29 o 
   3   5 -11      401.68      487.37     65.28 o 
   4   5 -11      656.74      641.21     42.93 o 
   5   5 -11      254.67      261.53     45.17 o 
   6   5 -11     1529.13     1490.04     95.04 o 
   7   5 -11      636.57      601.62     47.77 o 
   8   5 -11       26.43       45.58     23.88 o 
   9   5 -11     4299.69     4177.59    167.58 o 
  10   5 -11      546.80      635.20     44.40 o 
  11   5 -11      111.23      108.99     39.53 o 
  12   5 -11       30.94       27.92     23.51 o 
  13   5 -11      150.59       73.90     28.51 o 
  14   5 -11     1111.71     1470.30     96.17 o 
  15   5 -11      297.83      261.03     81.27 o 
  16   5 -11        5.59      -58.72     58.72 o 
  17   5 -11      299.12      221.42     74.76 o 
  18   5 -11      193.20      166.07     90.99 o 
  19   5 -11        3.38     -117.83    126.50 o 
  20   5 -11       51.00      179.14    106.76 o 
   1   6 -11      280.50      269.95     35.98 o 
   2   6 -11     2040.53     2152.66     81.29 o 
   3   6 -11       23.70        3.56     39.70 o 
   4   6 -11      152.62      226.35     43.97 o 
   5   6 -11      490.59      457.20     50.04 o 
   6   6 -11      417.77      393.13     33.04 o 
   7   6 -11      469.74      408.04     35.75 o 
   8   6 -11      177.77      149.69     42.27 o 
   9   6 -11      127.25       94.95     23.60 o 
  10   6 -11      666.50      649.70     83.70 o 
  11   6 -11      230.49      261.25     73.28 o 
  12   6 -11        8.01      -34.87     78.84 o 
  13   6 -11      731.41      710.14    115.60 o 
  14   6 -11      106.73       29.10     73.04 o 
  15   6 -11       43.11       76.99     65.84 o 
  16   6 -11      978.75      993.16     99.87 o 
  17   6 -11      410.99      462.32    172.21 o 
  18   6 -11       67.38      177.66     80.42 o 
  19   6 -11       15.28      116.60     86.44 o 
   0   7 -11      135.88       79.96     83.18 o 
   1   7 -11      760.67      847.20     47.01 o 
   2   7 -11      313.79      299.93     43.02 o 
   3   7 -11      863.65      862.39     49.27 o 
   4   7 -11      188.56       79.73     42.75 o 
   5   7 -11     1362.80     1478.24     86.29 o 
   6   7 -11      118.16       98.01     34.82 o 
   7   7 -11      911.96      841.66     42.38 o 
   8   7 -11      253.90      367.56     71.52 o 
   9   7 -11     1419.50     1400.95    150.76 o 
  10   7 -11      196.24      262.77     72.20 o 
  11   7 -11      973.95      847.51     87.80 o 
  12   7 -11      143.27      268.15     97.04 o 
  13   7 -11      245.12      190.84    139.62 o 
  14   7 -11        3.16       31.95     83.85 o 
  15   7 -11      224.92      194.30     66.72 o 
  16   7 -11       17.25       50.27     80.47 o 
  17   7 -11      269.14      300.63     75.39 o 
  18   7 -11      102.47      220.65    111.60 o 
   1   8 -11       24.85       47.49     39.82 o 
   2   8 -11     2328.92     2483.65     99.09 o 
   3   8 -11      238.31      257.47     51.38 o 
   4   8 -11      328.21      386.91     54.45 o 
   5   8 -11      178.47       57.71     65.07 o 
   6   8 -11      119.47      144.28     71.99 o 
   7   8 -11      271.97      283.55     71.92 o 
   8   8 -11      531.84      446.30     74.18 o 
   9   8 -11       72.96      115.32     96.17 o 
  10   8 -11      292.06      209.13     81.44 o 
  11   8 -11      467.01      563.84     79.77 o 
  12   8 -11      161.82      103.38     82.00 o 
  13   8 -11      309.47      283.15    116.07 o 
  14   8 -11      482.80      429.82    118.20 o 
  15   8 -11       67.79      163.11     91.30 o 
  16   8 -11      457.01      463.14    141.56 o 
  17   8 -11       45.18      145.36     72.95 o 
   0   9 -11     1659.63     1676.99    131.72 o 
   1   9 -11       76.80        8.48     43.98 o 
   2   9 -11      877.12      927.92    174.19 o 
   3   9 -11      254.36      233.77     58.26 o 
   4   9 -11      333.13      355.00     80.41 o 
   5   9 -11       97.26       87.14     56.85 o 
   6   9 -11      290.11      303.65     85.78 o 
   7   9 -11      105.00      139.62     61.03 o 
   8   9 -11       16.66       79.39     60.19 o 
   9   9 -11      905.78      781.22    275.52 o 
  10   9 -11       96.46      141.13     78.46 o 
  11   9 -11      296.52      348.35     97.63 o 
  12   9 -11      241.16      441.63     94.53 o 
  13   9 -11       82.81       98.39     81.19 o 
  14   9 -11      393.28      411.93    102.87 o 
  15   9 -11       69.21      156.80    160.98 o 
   1  10 -11      208.69      219.69     82.65 o 
   2  10 -11      131.19      107.74     75.50 o 
   3  10 -11      123.48      153.55     80.65 o 
   4  10 -11      101.43       57.97     61.52 o 
   5  10 -11      685.19      621.85     80.49 o 
   6  10 -11       44.73      117.78     83.31 o 
   7  10 -11     1215.19     1344.92    123.46 o 
   8  10 -11      125.64      133.29     67.96 o 
   9  10 -11       29.77       50.67     73.87 o 
  10  10 -11       52.09      165.13     84.99 o 
  11  10 -11      423.71      390.70    142.96 o 
  12  10 -11       52.81       92.29     84.80 o 
   0  11 -11      996.87     1561.29    176.75 o 
   1  11 -11       26.06       13.86     78.42 o 
   2  11 -11       11.77       96.19     95.41 o 
   3  11 -11        1.46       27.54     78.68 o 
   4  11 -11      252.01      182.03    150.88 o 
   5  11 -11        3.74      -78.63     78.63 o 
   6  11 -11      219.38      199.90    119.52 o 
   7  11 -11       47.84      149.02    107.44 o 
   8  11 -11      115.11      152.49    117.83 o 
   9  11 -11       97.93      139.38    112.84 o 
   1  12 -11      130.68      163.96     93.03 o 
   2  12 -11       90.84      118.84    152.55 o 
   0   0 -10    16854.91    15798.29    523.32 o 
   2   0 -10     6007.15     5834.99    223.54 o 
   4   0 -10     1763.58     1713.88     76.15 o 
   6   0 -10      153.22       74.51     41.59 o 
   8   0 -10      218.63      187.57     45.84 o 
  10   0 -10     2550.57     2556.27    192.35 o 
  12   0 -10     1961.73     2060.09    180.22 o 
  14   0 -10     1467.64     1484.14     89.97 o 
  16   0 -10      553.62      512.32     64.86 o 
  18   0 -10      682.31      927.62     88.35 o 
  20   0 -10     1351.21     1533.26    101.71 o 
  22   0 -10        6.04       71.12     55.03 o 
   1   1 -10      785.30      880.86     44.65 o 
   2   1 -10     1159.51     1128.56     57.78 o 
   3   1 -10      380.61      345.40     42.31 o 
   4   1 -10     1749.18     1877.19     60.22 o 
   5   1 -10     2591.68     2692.13     72.88 o 
   6   1 -10      996.17     1098.82     50.27 o 
   7   1 -10     5637.00     5554.10    127.03 o 
   8   1 -10      262.49      261.34     33.75 o 
   9   1 -10      178.38      234.25     44.85 o 
  10   1 -10      879.61      864.97     58.03 o 
  11   1 -10     4339.93     4416.55    116.42 o 
  12   1 -10      535.48      637.63     46.27 o 
  13   1 -10     1672.49     1651.51     79.74 o 
  14   1 -10      571.84      662.04     54.94 o 
  15   1 -10      130.78      105.78     36.65 o 
  16   1 -10      300.81      254.52     45.92 o 
  17   1 -10      350.75      320.27     36.80 o 
  18   1 -10      157.07      173.03     35.86 o 
  19   1 -10      425.56      394.59     56.62 o 
  20   1 -10      291.65      216.52     48.87 o 
  21   1 -10       16.34      -59.88     65.25 o 
  22   1 -10      237.31      226.84     62.16 o 
  23   1 -10       51.39      143.26     53.41 o 
   0   2 -10     7008.89     7228.26    226.14 o 
   1   2 -10     1548.76     1639.87     85.46 o 
   2   2 -10      547.40      690.90     41.71 o 
   3   2 -10     3292.70     3106.33    103.30 o 
   4   2 -10       47.01       61.98     32.02 o 
   5   2 -10      559.62      587.08     44.02 o 
   6   2 -10     1720.95     1850.44     93.54 o 
   7   2 -10       86.18       95.31     41.96 o 
   8   2 -10      194.67      260.22     38.48 o 
   9   2 -10     2970.07     2954.59     82.82 o 
  10   2 -10       17.21       19.37     33.23 o 
  11   2 -10     1542.33     1597.92     59.84 o 
  12   2 -10      615.95      622.86     48.83 o 
  13   2 -10     1397.63     1636.76     71.73 o 
  14   2 -10      684.74      682.97     61.37 o 
  15   2 -10     1013.22     1001.92     48.29 o 
  16   2 -10        9.37      -21.12     30.19 o 
  17   2 -10      100.43       88.12     38.52 o 
  18   2 -10     1018.52     1041.51     79.79 o 
  19   2 -10      241.27      214.94     46.48 o 
  20   2 -10      133.70      103.62     43.29 o 
  21   2 -10      178.11      193.13     47.82 o 
  22   2 -10       57.30       26.93     47.15 o 
  23   2 -10       66.07      121.38     70.64 o 
   1   3 -10      551.03      501.36     39.18 o 
   2   3 -10     3386.54     3088.94     77.49 o 
   3   3 -10       62.57       34.60     33.93 o 
   4   3 -10     2740.18     2843.52     91.81 o 
   5   3 -10      287.36      300.20     32.10 o 
   6   3 -10      169.85      210.69     44.39 o 
   7   3 -10      320.77      407.20     48.77 o 
   8   3 -10      616.39      599.25     38.95 o 
   9   3 -10       52.97       14.26     33.89 o 
  10   3 -10      220.78      216.61     57.28 o 
  11   3 -10      419.59      465.56     41.52 o 
  12   3 -10      105.61       69.43     43.24 o 
  13   3 -10     1491.51     1516.65     94.92 o 
  14   3 -10      325.53      381.42     58.80 o 
  15   3 -10      103.52       98.45     39.57 o 
  16   3 -10     1729.28     1646.26    141.75 o 
  17   3 -10      248.62      224.97     37.47 o 
  18   3 -10      336.03      330.14     51.48 o 
  19   3 -10      157.31      188.41     37.26 o 
  20   3 -10       70.58       46.96     40.82 o 
  21   3 -10       20.77       -4.15     54.16 o 
  22   3 -10      457.88      313.46    100.80 o 
   0   4 -10      121.00      104.70     51.55 o 
   1   4 -10       23.32       31.98     29.54 o 
   2   4 -10       42.92       93.95     33.49 o 
   3   4 -10      621.73      579.95     39.33 o 
   4   4 -10      136.90      154.24     37.80 o 
   5   4 -10     2070.05     2022.26     58.46 o 
   6   4 -10     2629.24     2537.47     73.35 o 
   7   4 -10     1245.18     1208.47     61.78 o 
   8   4 -10     1125.60     1042.78     91.93 o 
   9   4 -10     2813.98     2822.53     76.21 o 
  10   4 -10        6.44       30.80     23.50 o 
  11   4 -10      271.36      283.73     43.44 o 
  12   4 -10       85.76       96.79     26.47 o 
  13   4 -10       92.08       91.68     26.87 o 
  14   4 -10       72.57       41.34     37.02 o 
  15   4 -10      415.45      352.97     45.90 o 
  16   4 -10       66.74       64.03     29.26 o 
  17   4 -10      379.94      336.29     69.60 o 
  18   4 -10      181.55       44.01     73.06 o 
  19   4 -10      289.68      241.37     66.75 o 
  20   4 -10      470.11      640.35     91.76 o 
  21   4 -10      794.51      982.96    173.71 o 
  22   4 -10       46.87      113.79     68.53 o 
   1   5 -10      433.20      385.22     35.38 o 
   2   5 -10      190.33      196.91     31.44 o 
   3   5 -10      208.87      201.60     39.69 o 
   4   5 -10      357.25      348.78     43.82 o 
   5   5 -10      344.52      348.02     42.04 o 
   6   5 -10     2013.03     1881.73     80.29 o 
   7   5 -10      744.19      660.57     51.02 o 
   8   5 -10     1162.55     1196.23     87.54 o 
   9   5 -10      450.69      429.48     33.18 o 
  10   5 -10      623.64      514.94     32.75 o 
  11   5 -10      684.59      611.88     32.73 o 
  12   5 -10      161.50      192.50     57.91 o 
  13   5 -10      134.12      179.87     67.57 o 
  14   5 -10      661.51      878.77    244.33 o 
  15   5 -10       46.68       70.82     73.87 o 
  16   5 -10      428.17      609.67    119.91 o 
  17   5 -10      347.86      421.37     67.22 o 
  18   5 -10      140.93      207.61     70.01 o 
  19   5 -10      182.59      217.93     71.66 o 
  20   5 -10      251.17      225.05     80.19 o 
  21   5 -10       47.42      -10.85     68.66 o 
   0   6 -10     1388.66     1394.32     97.36 o 
   1   6 -10      500.50      465.95     54.80 o 
   2   6 -10      769.22      811.26     48.97 o 
   3   6 -10     1526.70     1529.46     61.49 o 
   4   6 -10      710.25      697.92     49.65 o 
   5   6 -10       65.85       84.19     43.81 o 
   6   6 -10      716.44      674.90     32.59 o 
   7   6 -10      445.05      453.04     50.00 o 
   8   6 -10      287.10      312.81     43.52 o 
   9   6 -10      397.05      353.02     59.88 o 
  10   6 -10      415.63      473.18     82.31 o 
  11   6 -10      189.02      237.04     77.40 o 
  12   6 -10      878.11     1111.22    152.46 o 
  13   6 -10       75.60        6.00     52.26 o 
  14   6 -10      140.05       72.06     74.46 o 
  15   6 -10      277.46      389.01     85.64 o 
  16   6 -10      411.77      504.99    111.20 o 
  17   6 -10      398.84      431.14    102.19 o 
  18   6 -10      302.73      444.02    152.49 o 
  19   6 -10       74.66      -22.48     67.78 o 
  20   6 -10      138.72      143.19    100.22 o 
   1   7 -10     2764.63     2687.98     92.72 o 
   2   7 -10      483.92      445.05     42.89 o 
   3   7 -10      131.54      148.14     35.77 o 
   4   7 -10       63.24       65.51     37.57 o 
   5   7 -10      607.45      790.31     47.49 o 
   6   7 -10      314.52      309.41     71.78 o 
   7   7 -10      886.68      841.96     93.11 o 
   8   7 -10       11.14       11.71     48.18 o 
   9   7 -10      314.80      388.18     67.40 o 
  10   7 -10      733.81      661.22    111.23 o 
  11   7 -10      114.09      125.31     72.16 o 
  12   7 -10       32.90       52.85     73.72 o 
  13   7 -10      958.26     1122.25     92.57 o 
  14   7 -10       24.18       36.76     76.29 o 
  15   7 -10      147.24      180.32    151.62 o 
  16   7 -10       64.46       59.45     76.27 o 
  17   7 -10      163.86      143.94    100.24 o 
  18   7 -10       57.43       93.23    157.69 o 
  19   7 -10      505.38      630.37    103.83 o 
   0   8 -10     1368.67     1517.81    222.67 o 
   1   8 -10      373.03      400.65     44.02 o 
   2   8 -10      957.06     1044.29     63.28 o 
   3   8 -10      430.08      408.83     49.42 o 
   4   8 -10      119.36      244.67     74.41 o 
   5   8 -10       78.01       62.67     58.88 o 
   6   8 -10      709.30      700.46     81.47 o 
   7   8 -10      116.35       89.64     63.09 o 
   8   8 -10      274.53      292.99     62.37 o 
   9   8 -10      210.85      292.16     71.74 o 
  10   8 -10      118.79      110.02     71.52 o 
  11   8 -10      124.32       93.93     84.00 o 
  12   8 -10     1820.36     1755.58    309.13 o 
  13   8 -10        5.96      -68.61     68.61 o 
  14   8 -10      182.63      195.33     71.54 o 
  15   8 -10      249.45      181.76    265.12 o 
  16   8 -10      119.90       64.31     95.62 o 
  17   8 -10      159.69       58.15    112.74 o 
   1   9 -10      431.67      332.42     78.35 o 
   2   9 -10      185.21      213.31     80.01 o 
   3   9 -10      157.41      125.24     72.13 o 
   4   9 -10      931.36     1038.24     93.27 o 
   5   9 -10     1236.63     1156.05    109.42 o 
   6   9 -10       77.45      115.10     55.56 o 
   7   9 -10      276.79      356.35     63.25 o 
   8   9 -10      428.05      476.14     83.21 o 
   9   9 -10      104.37      104.90     87.59 o 
  10   9 -10      578.84      495.75     78.66 o 
  11   9 -10       49.93       60.69     81.73 o 
  12   9 -10       31.94       19.25    119.07 o 
  13   9 -10      280.48      275.33     77.29 o 
  14   9 -10      599.66      653.77     91.24 o 
  15   9 -10       75.82       74.95    127.36 o 
  16   9 -10      173.26       72.58    120.58 o 
   0  10 -10      112.04      221.80    103.97 o 
   1  10 -10      124.32      202.74     74.74 o 
   2  10 -10       97.80      165.89     88.37 o 
   3  10 -10     1821.28     1957.16    169.71 o 
   4  10 -10       53.16       58.56     68.83 o 
   5  10 -10      126.81      -12.02    119.24 o 
   6  10 -10       48.94       92.88     74.26 o 
   7  10 -10      352.27      299.24     89.01 o 
   8  10 -10       74.40        1.72     85.78 o 
   9  10 -10      442.45      529.80    176.75 o 
  10  10 -10       13.33       57.23     80.88 o 
  11  10 -10      273.53      280.96    110.90 o 
  12  10 -10       55.73      -53.58    103.81 o 
  13  10 -10       21.80       24.26     91.84 o 
   1  11 -10      124.42       52.59    131.20 o 
   2  11 -10      464.87      369.47     94.81 o 
   3  11 -10      101.77      159.78    130.76 o 
   4  11 -10     1111.37     1063.19    179.35 o 
   5  11 -10       35.74      105.20     73.94 o 
   6  11 -10      209.99      237.40    119.57 o 
   7  11 -10      145.26      109.48     79.87 o 
   8  11 -10      199.08      199.28    183.68 o 
   9  11 -10       14.03      -98.77    168.09 o 
  10  11 -10      259.93       24.26    109.17 o 
   0  12 -10       83.04      131.70    123.03 o 
   1  12 -10        3.05      -44.48    133.14 o 
   2  12 -10       10.33      -98.88    143.83 o 
   3  12 -10      198.69      144.39    110.87 o 
   4  12 -10      122.36      127.27     97.33 o 
   5  12 -10      161.30      244.04     91.13 o 
   6  12 -10      133.41      187.08    113.24 o 
   2   0  -9     1449.40     1585.90    155.96 o 
   4   0  -9    10357.12     9998.93    224.75 o 
   6   0  -9     3283.41     2984.88    132.56 o 
   8   0  -9     2753.54     2748.17    138.63 o 
  10   0  -9     4385.12     4054.76    156.61 o 
  12   0  -9      813.51      834.19     93.57 o 
  14   0  -9     4220.90     4120.60    119.45 o 
  16   0  -9     1623.58     1435.20    120.03 o 
  18   0  -9      648.18      780.25    128.77 o 
  20   0  -9       61.64      -12.21     45.32 o 
  22   0  -9      651.30      545.16     68.10 o 
  24   0  -9      510.64      468.38     88.72 o 
   0   1  -9     2682.48     2606.87     85.67 o 
   1   1  -9     1072.48     1118.46     49.38 o 
   2   1  -9     2006.46     2109.37    107.30 o 
   3   1  -9     3746.55     3658.34     73.41 o 
   4   1  -9      546.26      576.27     37.63 o 
   5   1  -9     1154.35     1263.31     52.64 o 
   6   1  -9      559.96      652.74     40.82 o 
   7   1  -9     1225.97     1358.16     78.40 o 
   8   1  -9     3749.16     3702.54     77.28 o 
   9   1  -9      726.37      766.76     58.02 o 
  10   1  -9       63.55      143.17     30.49 o 
  11   1  -9      895.16      972.39     49.87 o 
  12   1  -9     2680.21     2630.52     75.56 o 
  13   1  -9     1162.84     1099.13     51.63 o 
  14   1  -9      332.11      372.90     40.70 o 
  15   1  -9     2045.22     2056.41     77.11 o 
  16   1  -9      450.06      388.70     37.53 o 
  17   1  -9      627.83      677.61     57.49 o 
  18   1  -9       35.67       36.40     32.51 o 
  19   1  -9       16.41       28.19     31.15 o 
  20   1  -9      125.00      132.14     37.76 o 
  21   1  -9      532.14      580.73     51.73 o 
  22   1  -9       12.14      -40.53     40.53 o 
  23   1  -9      202.55      178.35     47.73 o 
   1   2  -9     9193.64     8842.96    146.96 o 
   2   2  -9     3125.26     3346.28     68.42 o 
   3   2  -9     4541.85     4517.88     84.34 o 
   4   2  -9     9161.07     8807.22    163.12 o 
   5   2  -9     1067.16     1007.46     47.42 o 
   6   2  -9     1023.39     1024.34     60.28 o 
   7   2  -9     1174.78     1079.49     79.79 o 
   8   2  -9     1009.60     1072.85     74.03 o 
   9   2  -9      103.23      127.90     33.77 o 
  10   2  -9      317.10      383.42     46.60 o 
  11   2  -9      585.76      536.54     38.02 o 
  12   2  -9      773.27      804.67     63.28 o 
  13   2  -9       66.91       73.25     30.79 o 
  14   2  -9      529.14      569.42     33.94 o 
  15   2  -9     1107.31     1141.55     61.87 o 
  16   2  -9      491.93      423.21     37.69 o 
  17   2  -9      575.74      562.88     39.79 o 
  18   2  -9      424.56      400.26     51.99 o 
  19   2  -9      634.16      599.39     56.07 o 
  20   2  -9       92.48      134.52     41.51 o 
  21   2  -9      147.56      212.85     98.92 o 
  22   2  -9      452.96      453.26     54.49 o 
  23   2  -9       61.81       87.52     47.47 o 
   0   3  -9      175.91      215.27     55.45 o 
   1   3  -9      457.11      546.81     46.30 o 
   2   3  -9     1638.22     1570.98     57.62 o 
   3   3  -9     1204.49     1276.64     60.74 o 
   4   3  -9     2694.11     2607.11     59.59 o 
   5   3  -9       59.79       51.12     40.02 o 
   6   3  -9     7709.37     7372.46    136.20 o 
   7   3  -9      220.88      200.64     36.79 o 
   8   3  -9     1738.14     1625.00     58.46 o 
   9   3  -9      639.51      611.87     60.28 o 
  10   3  -9      276.95      231.53     53.27 o 
  11   3  -9     1866.78     1851.96     55.15 o 
  12   3  -9      973.10     1021.30     48.18 o 
  13   3  -9      131.06       82.74     34.01 o 
  14   3  -9      150.16      125.42     30.95 o 
  15   3  -9      843.85      859.31     49.31 o 
  16   3  -9     1260.71     1199.24     80.22 o 
  17   3  -9      278.75      240.47     40.59 o 
  18   3  -9      657.74      619.99     48.80 o 
  19   3  -9       20.61        6.16     41.51 o 
  20   3  -9       16.19       63.43     60.96 o 
  21   3  -9        8.75       -7.62     75.92 o 
  22   3  -9      135.30      126.68     83.54 o 
  23   3  -9       27.59      116.46     85.03 o 
   1   4  -9      257.54      288.78     43.27 o 
   2   4  -9      255.64      261.72     28.05 o 
   3   4  -9     1376.18     1457.85     55.92 o 
   4   4  -9     1120.08     1074.06     46.61 o 
   5   4  -9     6297.15     5964.17    114.13 o 
   6   4  -9     3162.87     2951.81     78.77 o 
   7   4  -9     4303.41     4155.50     80.33 o 
   8   4  -9      707.65      697.63     48.71 o 
   9   4  -9       83.44      107.15     29.23 o 
  10   4  -9       81.94      156.25     32.26 o 
  11   4  -9     1212.34     1206.68     40.57 o 
  12   4  -9       71.54       53.27     18.07 o 
  13   4  -9     1045.41     1036.10     28.20 o 
  14   4  -9      368.31      319.60     30.29 o 
  15   4  -9      390.85      377.52     32.97 o 
  16   4  -9      148.72      167.58     43.77 o 
  17   4  -9      231.90      159.80     35.73 o 
  18   4  -9      115.63       51.24     38.02 o 
  19   4  -9      604.96      665.81     84.27 o 
  20   4  -9      553.60      602.20    105.24 o 
  21   4  -9       72.68      149.03     69.33 o 
  22   4  -9      218.58      334.31    107.30 o 
   0   5  -9     1975.70     1983.34    148.16 o 
   1   5  -9       34.95       86.71     61.28 o 
   2   5  -9     1477.73     1498.98     65.48 o 
   3   5  -9     1074.46     1131.26     48.41 o 
   4   5  -9     1201.91     1225.80     49.24 o 
   5   5  -9      193.81      194.54     25.01 o 
   6   5  -9     3504.26     3453.36     66.75 o 
   7   5  -9      863.33      878.69     65.28 o 
   8   5  -9       33.02       51.75     36.33 o 
   9   5  -9     5511.35     5140.88    160.95 o 
  10   5  -9      295.16      300.98     72.76 o 
  11   5  -9      429.48      570.57    200.14 o 
  12   5  -9     1359.01     1346.20     84.53 o 
  13   5  -9      569.99      661.19     92.95 o 
  14   5  -9      393.88      442.28     69.11 o 
  15   5  -9       93.29      155.96     49.31 o 
  16   5  -9       85.50       95.25     58.81 o 
  17   5  -9      173.84      234.96     88.60 o 
  18   5  -9       28.89       27.23     64.01 o 
  19   5  -9        2.71      -24.76     76.89 o 
  20   5  -9      938.54      821.72    106.20 o 
  21   5  -9      316.25      357.48     86.10 o 
  22   5  -9       38.93      170.84    101.55 o 
   1   6  -9     1063.18     1043.84     78.73 o 
   2   6  -9     3062.07     3091.51     87.21 o 
   3   6  -9     1450.03     1465.58     96.54 o 
   4   6  -9     1202.44     1190.29     91.79 o 
   5   6  -9      150.19      148.10     29.78 o 
   6   6  -9      140.04      104.89     25.47 o 
   7   6  -9       78.56       41.29     14.86 o 
   8   6  -9      754.84      820.12     86.09 o 
   9   6  -9       73.33       94.03     53.00 o 
  10   6  -9     1488.95     1519.58    163.75 o 
  11   6  -9      252.97      412.38    159.42 o 
  12   6  -9      276.91      236.24     79.37 o 
  13   6  -9     1374.06     1565.33     92.04 o 
  14   6  -9       87.45       83.08     52.19 o 
  15   6  -9      207.59      329.45     83.78 o 
  16   6  -9     1484.32     1926.01    133.40 o 
  17   6  -9      393.31      565.51    263.39 o 
  18   6  -9      170.80      198.98     70.93 o 
  19   6  -9       15.54       -4.82    131.19 o 
  20   6  -9      113.32      203.81     80.03 o 
  21   6  -9       14.23      107.67     81.70 o 
   0   7  -9      621.75      513.01     71.67 o 
   1   7  -9      826.95      762.36     51.57 o 
   2   7  -9      278.36      244.50     32.25 o 
   3   7  -9     1492.07     1618.66     62.17 o 
   4   7  -9      332.05      344.42     31.01 o 
   5   7  -9     1440.87     1490.02     49.52 o 
   6   7  -9      270.93      256.77     59.32 o 
   7   7  -9      306.48      250.52     52.16 o 
   8   7  -9       67.88       53.11     64.08 o 
   9   7  -9     2879.43     2903.09    129.46 o 
  10   7  -9       67.27       89.02     60.33 o 
  11   7  -9     4482.30     4767.46    188.95 o 
  12   7  -9      386.94      379.18     75.77 o 
  13   7  -9      533.61      544.15     73.95 o 
  14   7  -9       99.97       58.59     62.03 o 
  15   7  -9      638.46      799.84    114.20 o 
  16   7  -9       18.19       35.83     60.11 o 
  17   7  -9      349.06      153.83     88.79 o 
  18   7  -9      115.98       89.10     88.67 o 
  19   7  -9        2.88        4.42     81.32 o 
  20   7  -9       77.94      331.04    149.02 o 
   1   8  -9     1126.59     1171.69     61.57 o 
   2   8  -9     3243.35     3387.52     84.21 o 
   3   8  -9      804.05      875.00     86.31 o 
   4   8  -9      582.42      643.17     71.37 o 
   5   8  -9      307.41      403.46     75.16 o 
   6   8  -9      608.65      677.61     74.73 o 
   7   8  -9      439.37      413.20     71.13 o 
   8   8  -9       91.54       89.45     70.98 o 
   9   8  -9      329.95      380.06     89.44 o 
  10   8  -9      100.25       70.43     54.29 o 
  11   8  -9      422.46      485.57     71.14 o 
  12   8  -9      337.93      285.20     92.71 o 
  13   8  -9       67.57      127.52     73.21 o 
  14   8  -9      133.65      175.59    171.55 o 
  15   8  -9       16.35      -54.20     54.20 o 
  16   8  -9      218.26      221.70     82.22 o 
  17   8  -9       74.57      102.28    120.91 o 
  18   8  -9      236.73      256.72    104.01 o 
   0   9  -9      984.44     1077.83    140.36 o 
   1   9  -9      282.35      398.23     72.29 o 
   2   9  -9      736.96      716.93    121.30 o 
   3   9  -9      297.02      297.98     54.42 o 
   4   9  -9      884.18     1088.60     91.58 o 
   5   9  -9      796.18      772.44     80.97 o 
   6   9  -9      556.51      727.77     82.07 o 
   7   9  -9       58.73       33.42     62.78 o 
   8   9  -9      206.34      199.64     69.73 o 
   9   9  -9      491.52      375.13     83.68 o 
  10   9  -9      437.28      369.11     70.88 o 
  11   9  -9      203.10      130.92     64.70 o 
  12   9  -9      283.85      400.64     87.36 o 
  13   9  -9       84.88       66.84     88.66 o 
  14   9  -9      392.69      349.73     90.25 o 
  15   9  -9      264.04      337.34     87.19 o 
  16   9  -9       34.61      -75.00     75.00 o 
   1  10  -9       95.72      158.31     70.45 o 
   2  10  -9       99.47      -20.59     90.11 o 
   3  10  -9      269.24      401.70     79.53 o 
   4  10  -9       91.83       67.12     80.44 o 
   5  10  -9      288.29      305.14     79.87 o 
   6  10  -9       96.08       28.73     67.27 o 
   7  10  -9     2041.64     2267.13    144.40 o 
   8  10  -9       88.81       76.58     97.43 o 
   9  10  -9      184.39      190.61     97.04 o 
  10  10  -9      187.84      145.56     97.04 o 
  11  10  -9      514.10      447.15     98.41 o 
  12  10  -9        5.24       71.62     95.32 o 
  13  10  -9      274.94      173.67    116.09 o 
  14  10  -9       15.32       15.60     90.11 o 
   0  11  -9     1103.21      949.60    211.41 o 
   1  11  -9      196.23       66.42     78.39 o 
   2  11  -9       65.29       75.48    124.59 o 
   3  11  -9       98.92      120.19     74.46 o 
   4  11  -9      224.85      160.41     81.89 o 
   5  11  -9      147.51      229.22    104.18 o 
   6  11  -9      732.83      572.90    100.29 o 
   7  11  -9       29.84       90.11     97.04 o 
   8  11  -9       47.85       19.93    113.95 o 
   9  11  -9      167.26      114.06     84.81 o 
  10  11  -9      111.61      -83.18     93.57 o 
  11  11  -9      286.21      206.21    116.10 o 
  12  11  -9      107.63      -24.26    166.35 o 
   1  12  -9       58.30       73.21     76.22 o 
   2  12  -9      166.26       95.11     82.65 o 
   3  12  -9       37.92       95.22     76.52 o 
   4  12  -9      241.61      267.67     89.01 o 
   5  12  -9      115.11      233.93    183.68 o 
   6  12  -9       70.26       89.00     83.18 o 
   7  12  -9      389.70      404.51    101.98 o 
   8  12  -9      220.55      149.02    154.22 o 
   0   0  -8    24329.18    24750.13    786.71 o 
   2   0  -8     4676.58     4733.29    114.17 o 
   4   0  -8    11266.44    10830.21    256.33 o 
   6   0  -8     5022.68     4821.18    118.20 o 
   8   0  -8      143.36      138.08     40.27 o 
  10   0  -8     4073.17     4005.08    143.22 o 
  12   0  -8     1395.22     1534.94     73.97 o 
  14   0  -8     2313.33     2289.81     86.67 o 
  16   0  -8      640.23      766.97     63.85 o 
  18   0  -8     1187.26     1336.29    109.52 o 
  20   0  -8      337.90      437.90     65.21 o 
  22   0  -8      546.56      457.65     73.60 o 
  24   0  -8       67.24       34.27     64.48 o 
   1   1  -8    11619.75    11653.83    192.23 o 
   2   1  -8     1047.40     1217.82    147.07 o 
   3   1  -8     2125.55     2191.36     62.28 o 
   4   1  -8      898.23     1000.06     48.83 o 
   5   1  -8     3641.40     3741.61     68.51 o 
   6   1  -8     1326.45     1364.42     43.90 o 
   7   1  -8     6670.08     6264.71    125.20 o 
   8   1  -8       62.86       26.63     23.82 o 
   9   1  -8     3128.34     3135.32     75.23 o 
  10   1  -8      570.56      675.83     42.62 o 
  11   1  -8     4413.23     4373.64     95.58 o 
  12   1  -8      498.01      484.48     46.52 o 
  13   1  -8     2089.58     2040.64     60.31 o 
  14   1  -8      373.43      420.11     45.59 o 
  15   1  -8       34.04       56.47     30.83 o 
  16   1  -8      283.06      238.34     32.65 o 
  17   1  -8      208.94      163.85     32.61 o 
  18   1  -8     1017.26     1060.46     47.79 o 
  19   1  -8      201.33      222.74     40.05 o 
  20   1  -8       97.89       85.67     39.52 o 
  21   1  -8       15.29       46.36     39.71 o 
  22   1  -8       66.36      120.04     40.60 o 
  23   1  -8       65.49      100.15     42.79 o 
  24   1  -8       46.79       15.01     43.22 o 
   0   2  -8     7898.66     7716.63    165.55 o 
   1   2  -8     1862.85     1903.47     96.04 o 
   2   2  -8      192.79      216.63     27.53 o 
   3   2  -8     4939.87     4859.50     86.76 o 
   4   2  -8     8378.45     8410.32    126.91 o 
   5   2  -8     1448.30     1395.64     40.65 o 
   6   2  -8     2179.41     2193.91     73.03 o 
   7   2  -8      387.40      460.06     35.52 o 
   8   2  -8      215.67      209.09     25.50 o 
   9   2  -8     5722.84     5564.03    105.01 o 
  10   2  -8       18.74        6.86     32.70 o 
  11   2  -8     3660.21     3534.97     92.69 o 
  12   2  -8      999.58      945.64     34.00 o 
  13   2  -8      900.64     1020.45     96.54 o 
  14   2  -8      392.66      353.30     35.55 o 
  15   2  -8      882.01      858.71     47.53 o 
  16   2  -8      258.88      228.90     43.53 o 
  17   2  -8      416.08      474.22     41.24 o 
  18   2  -8     1697.14     1666.02     86.72 o 
  19   2  -8      191.51      180.66     38.26 o 
  20   2  -8      297.63      316.19     50.69 o 
  21   2  -8      232.51      212.35     42.42 o 
  22   2  -8      108.23       69.63     43.22 o 
  23   2  -8       42.58       45.21     46.61 o 
  24   2  -8       90.77       75.17     55.15 o 
   1   3  -8      850.08      930.39     47.77 o 
   2   3  -8     4596.66     4381.77     79.32 o 
   3   3  -8     8399.63     8606.92    127.99 o 
   4   3  -8     6165.52     5786.76    135.31 o 
   5   3  -8      228.31      204.05     24.68 o 
   6   3  -8      361.45      317.67     33.52 o 
   7   3  -8     4790.02     4673.21     87.51 o 
   8   3  -8     4153.25     4231.65    106.81 o 
   9   3  -8      461.35      488.69     31.99 o 
  10   3  -8     2411.05     2415.01     65.12 o 
  11   3  -8     1361.80     1377.94     54.10 o 
  12   3  -8      251.00      200.94     43.14 o 
  13   3  -8      907.13      949.57     58.05 o 
  14   3  -8      258.53      240.26     23.18 o 
  15   3  -8      327.58      326.74     38.15 o 
  16   3  -8      607.11      597.25     51.66 o 
  17   3  -8      197.99      144.07     37.58 o 
  18   3  -8      852.90      810.83     66.93 o 
  19   3  -8      106.87       70.58     32.72 o 
  20   3  -8      132.68      142.84     35.08 o 
  21   3  -8       46.70       74.98     35.83 o 
  22   3  -8      576.79      479.85     86.79 o 
  23   3  -8       23.65      -50.29     59.03 o 
   0   4  -8     1062.40     1143.37     82.03 o 
   1   4  -8     1946.04     1874.15     60.28 o 
   2   4  -8     1177.77     1160.28     43.70 o 
   3   4  -8     2770.47     2616.75     56.21 o 
   4   4  -8     1225.69     1209.90     73.28 o 
   5   4  -8     1439.85     1300.96     38.15 o 
   6   4  -8     5263.56     5396.88     96.65 o 
   7   4  -8     1352.79     1432.27     44.02 o 
   8   4  -8      303.45      262.65     35.02 o 
   9   4  -8    11497.76    11170.40    190.50 o 
  10   4  -8     1030.88      953.30     27.75 o 
  11   4  -8       70.96       50.40     13.67 o 
  12   4  -8     2013.31     1939.56     44.16 o 
  13   4  -8      204.84      181.69     25.50 o 
  14   4  -8      132.23      138.98     19.50 o 
  15   4  -8       83.13       86.42     39.83 o 
  16   4  -8      798.56      750.36     90.93 o 
  17   4  -8      294.69      295.09     77.54 o 
  18   4  -8      233.06      198.25     29.91 o 
  19   4  -8      172.36      124.46     40.18 o 
  20   4  -8      499.73      461.60     81.07 o 
  21   4  -8      484.18      541.54    117.55 o 
  22   4  -8        8.21      -13.87     95.54 o 
  23   4  -8      151.00      203.10     83.94 o 
   1   5  -8      216.56      253.67     27.29 o 
   2   5  -8     3538.65     3478.97     75.29 o 
   3   5  -8      506.08      440.88     57.02 o 
   4   5  -8      112.40      101.14     30.51 o 
   5   5  -8     3450.30     3397.18     68.67 o 
   6   5  -8     2227.51     2131.40     52.30 o 
   7   5  -8     3869.94     3667.04     60.00 o 
   8   5  -8      461.48      532.72     69.20 o 
   9   5  -8       90.93       85.61     49.66 o 
  10   5  -8      614.91      695.79    132.96 o 
  11   5  -8      309.32      309.56     53.18 o 
  12   5  -8      607.14      584.49    104.84 o 
  13   5  -8      590.42      620.89     64.26 o 
  14   5  -8      505.18      557.12     65.23 o 
  15   5  -8       58.61       77.25     60.81 o 
  16   5  -8      633.55      643.80     70.87 o 
  17   5  -8      150.17      111.58     57.93 o 
  18   5  -8      199.18      131.86     84.51 o 
  19   5  -8      164.47      134.63     76.31 o 
  20   5  -8      685.10      601.30    116.45 o 
  21   5  -8       22.80       39.71     65.70 o 
  22   5  -8        6.59      -55.04     63.78 o 
   0   6  -8      966.84     1173.46     82.31 o 
   1   6  -8     3313.26     3318.33     99.56 o 
   2   6  -8     2505.27     2684.16     81.28 o 
   3   6  -8      176.44      120.04     34.27 o 
   4   6  -8      260.35      319.79     33.31 o 
   5   6  -8      278.14      301.42     22.51 o 
   6   6  -8     2863.54     2866.39     81.04 o 
   7   6  -8     1267.64     1370.36     93.13 o 
   8   6  -8     1080.46     1189.30     67.82 o 
   9   6  -8      589.28      601.19     64.24 o 
  10   6  -8      118.70      180.84     51.72 o 
  11   6  -8     1024.27     1083.72    101.46 o 
  12   6  -8     1920.05     2133.04    130.65 o 
  13   6  -8       23.60        6.56     60.73 o 
  14   6  -8      290.98      369.63     78.04 o 
  15   6  -8       14.30      -46.44     46.44 o 
  16   6  -8      132.72      184.09     54.62 o 
  17   6  -8      649.32      700.84     90.61 o 
  18   6  -8      185.49      293.63     82.73 o 
  19   6  -8       15.21       84.90    102.52 o 
  20   6  -8      150.36       97.36     72.70 o 
  21   6  -8       70.88      182.75     93.86 o 
   1   7  -8     4637.04     4381.72    135.06 o 
   2   7  -8      567.35      551.56     35.93 o 
   3   7  -8     1136.32     1138.08     48.52 o 
   4   7  -8     1341.52     1373.08     85.28 o 
   5   7  -8     2582.77     2595.39    107.62 o 
   6   7  -8      266.63      322.21     54.20 o 
   7   7  -8        7.49        3.62     39.29 o 
   8   7  -8      273.72      222.92     51.40 o 
   9   7  -8       99.01       96.26     54.94 o 
  10   7  -8      887.58     1137.32     89.31 o 
  11   7  -8      744.89      915.07    133.59 o 
  12   7  -8       15.30       74.31     56.73 o 
  13   7  -8     2080.02     2320.11    165.45 o 
  14   7  -8      620.84      534.61    118.70 o 
  15   7  -8      569.27      753.77     98.84 o 
  16   7  -8      446.46      511.58    116.10 o 
  17   7  -8      546.82      714.45    132.81 o 
  18   7  -8       28.42      100.92     68.53 o 
  19   7  -8      139.88      141.93     77.73 o 
  20   7  -8       14.79       62.33     61.55 o 
   0   8  -8     1547.90     1424.27     73.47 o 
   1   8  -8      306.53      308.01     43.62 o 
   2   8  -8      440.79      449.53     66.62 o 
   3   8  -8      760.00      826.16     60.35 o 
   4   8  -8       90.90       75.99     53.25 o 
   5   8  -8       62.17       26.79     42.55 o 
   6   8  -8     1433.00     1492.56     79.82 o 
   7   8  -8      386.92      441.40     57.84 o 
   8   8  -8     1741.76     1920.21    107.76 o 
   9   8  -8      192.06      172.46     78.83 o 
  10   8  -8      372.13      303.03     69.53 o 
  11   8  -8      209.64      329.48     71.01 o 
  12   8  -8     1260.91     1502.00     84.98 o 
  13   8  -8       44.24      -17.55     59.27 o 
  14   8  -8      446.25      450.01    104.77 o 
  15   8  -8      681.08      531.39    124.26 o 
  16   8  -8      317.86      528.30    167.22 o 
  17   8  -8       64.79      119.20     68.70 o 
  18   8  -8      195.95      152.56     81.57 o 
  19   8  -8       46.82       91.45     88.94 o 
   1   9  -8     1194.91     1208.32    106.57 o 
   2   9  -8       68.32       52.21    149.89 o 
   3   9  -8       90.71       96.54     72.89 o 
   4   9  -8     2191.26     2331.27    123.46 o 
   5   9  -8      338.20      344.66     73.03 o 
   6   9  -8      557.13      623.00     63.49 o 
   7   9  -8      308.92      132.45     82.62 o 
   8   9  -8      604.74      707.42     80.20 o 
   9   9  -8      471.15      481.41     67.06 o 
  10   9  -8      886.54     1039.59     96.12 o 
  11   9  -8       31.50       41.06     62.21 o 
  12   9  -8        7.31       -2.64     61.13 o 
  13   9  -8      474.55      530.07    101.66 o 
  14   9  -8      193.01      236.21     96.11 o 
  15   9  -8       18.10      107.44     83.18 o 
  16   9  -8      225.49      250.04     85.02 o 
  17   9  -8      198.42      164.62     97.04 o 
   0  10  -8      537.19      512.92    112.63 o 
   1  10  -8      935.29     1053.70    126.50 o 
   2  10  -8      140.21      179.88     66.70 o 
   3  10  -8      816.20      769.74     92.74 o 
   4  10  -8        8.93      -48.52    101.37 o 
   5  10  -8       48.84       60.65     83.18 o 
   6  10  -8       56.82       32.11     75.38 o 
   7  10  -8      200.87      277.00     97.81 o 
   8  10  -8       90.63      107.44    145.56 o 
   9  10  -8      422.52      355.44     81.37 o 
  10  10  -8       50.88      102.50     87.88 o 
  11  10  -8      290.98      136.89     97.04 o 
  12  10  -8       62.48      121.30    128.23 o 
  13  10  -8      114.79      108.74    101.61 o 
  14  10  -8       95.38       90.11    138.63 o 
  15  10  -8      208.45      206.21     98.77 o 
   1  11  -8      498.78      429.67    138.66 o 
   2  11  -8       83.37      157.48     67.26 o 
   3  11  -8      161.67      241.28     86.48 o 
   4  11  -8      854.84     1220.82    283.32 o 
   5  11  -8       55.51       15.36     63.90 o 
   6  11  -8      549.11      369.09    114.37 o 
   7  11  -8      236.72      206.49    113.50 o 
   8  11  -8     1011.39      890.68    230.47 o 
   9  11  -8        8.06      -53.72     90.11 o 
  10  11  -8      509.14      597.83    126.50 o 
  11  11  -8       79.59       55.35     97.04 o 
  12  11  -8       99.48       98.77    152.49 o 
  13  11  -8      149.87       36.39    159.42 o 
   0  12  -8      671.12      698.33    142.09 o 
   1  12  -8       63.37       33.57     72.26 o 
   2  12  -8       16.82      -49.23     90.60 o 
   3  12  -8      327.18      395.26     89.31 o 
   4  12  -8      250.79       83.18    183.68 o 
   5  12  -8      234.76      297.81    110.90 o 
   6  12  -8       80.67      -20.79     91.84 o 
   7  12  -8      336.00      255.70    136.03 o 
   8  12  -8      157.77      124.02    103.97 o 
   9  12  -8       85.29       58.82    105.73 o 
   2   0  -7     7245.47     7405.40    150.17 o 
   4   0  -7    13657.35    13525.48    272.77 o 
   6   0  -7     3279.22     3500.27    118.70 o 
   8   0  -7     3258.24     2878.90    102.58 o 
  10   0  -7     1294.53     1288.82     77.08 o 
  12   0  -7     1519.56     1560.09     65.09 o 
  14   0  -7     1212.58     1100.55     62.50 o 
  16   0  -7     2503.87     2584.74     96.40 o 
  18   0  -7      200.76      176.69     53.34 o 
  20   0  -7      334.36      324.64     63.78 o 
  22   0  -7     1186.43     1271.34    101.32 o 
  24   0  -7      185.78      169.29     74.08 o 
   0   1  -7     4540.34     4986.01    110.48 o 
   1   1  -7    13633.58    13505.45    199.14 o 
   2   1  -7     3050.05     2974.17    128.06 o 
   3   1  -7    18788.61    18549.58    282.44 o 
   4   1  -7      338.37      409.56     34.94 o 
   5   1  -7     2074.79     2041.93     45.04 o 
   6   1  -7     7313.12     7583.50    111.44 o 
   7   1  -7      428.29      538.07     53.02 o 
   8   1  -7     2190.87     2285.77     52.20 o 
   9   1  -7     2776.42     2658.00     56.70 o 
  10   1  -7      725.69      733.25     40.39 o 
  11   1  -7     2003.43     1893.04     63.53 o 
  12   1  -7      992.11      966.69     58.25 o 
  13   1  -7      261.91      304.70     30.09 o 
  14   1  -7      202.49      285.20     32.52 o 
  15   1  -7     6600.39     6733.52    142.42 o 
  16   1  -7      264.67      278.03     31.94 o 
  17   1  -7      479.05      407.43     35.08 o 
  18   1  -7      265.06      292.52     48.05 o 
  19   1  -7      133.23      124.23     34.13 o 
  20   1  -7       77.37       52.50     34.34 o 
  21   1  -7       11.37      -33.67     33.67 o 
  22   1  -7       66.53       68.56     40.05 o 
  23   1  -7      213.31      247.14     47.20 o 
  24   1  -7      145.49      157.55     48.92 o 
   1   2  -7     4892.28     4910.47     80.54 o 
   2   2  -7     1349.19     1386.11     39.65 o 
   3   2  -7      514.57      458.37     28.46 o 
   4   2  -7     8874.21     8689.76    122.95 o 
   5   2  -7      217.75      206.42     35.52 o 
   6   2  -7       48.54       90.76     25.01 o 
   7   2  -7     2269.12     2301.19     79.54 o 
   8   2  -7      359.22      348.34     31.00 o 
   9   2  -7      308.02      280.48     25.12 o 
  10   2  -7       67.26      110.90     47.27 o 
  11   2  -7     1712.01     1696.37     53.02 o 
  12   2  -7      826.40      901.78     44.26 o 
  13   2  -7      585.15      597.17     57.64 o 
  14   2  -7     2427.48     2407.56     57.22 o 
  15   2  -7      315.98      312.31     28.20 o 
  16   2  -7      859.69      849.97     36.16 o 
  17   2  -7     1199.25     1240.00     63.78 o 
  18   2  -7      366.71      355.50     38.21 o 
  19   2  -7      227.46      289.48     48.13 o 
  20   2  -7        8.25       56.44     33.46 o 
  21   2  -7      305.99      228.37     48.96 o 
  22   2  -7      432.57      388.96     53.57 o 
  23   2  -7      230.29      227.05     52.49 o 
  24   2  -7        7.58       52.51     50.41 o 
   0   3  -7    15918.82    15052.52    301.74 o 
   1   3  -7     1579.74     1762.29    140.50 o 
   2   3  -7      845.86      918.83     38.77 o 
   3   3  -7     3871.02     3863.06     83.36 o 
   4   3  -7     2462.63     2606.61     72.53 o 
   5   3  -7     1099.32     1048.34     46.02 o 
   6   3  -7     4132.36     4004.01     66.37 o 
   7   3  -7     2381.70     2412.04     66.53 o 
   8   3  -7     4092.00     4069.99     81.59 o 
   9   3  -7     1978.15     1993.03    109.13 o 
  10   3  -7     1372.08     1481.96     60.61 o 
  11   3  -7     1863.65     1857.42     39.03 o 
  12   3  -7     2808.30     2754.80     51.94 o 
  13   3  -7       63.20       78.80     24.69 o 
  14   3  -7       85.20      110.76     23.38 o 
  15   3  -7       51.50       58.95     22.41 o 
  16   3  -7      105.80      107.60     33.18 o 
  17   3  -7      355.29      344.15     31.59 o 
  18   3  -7      881.25      799.30     45.14 o 
  19   3  -7       15.43       28.39     35.76 o 
  20   3  -7      393.81      408.10     58.66 o 
  21   3  -7      568.86      592.69    101.65 o 
  22   3  -7       23.49       -0.58     34.64 o 
  23   3  -7       72.69      129.88     89.54 o 
  24   3  -7      619.00      596.83    107.55 o 
   1   4  -7     7157.94     6702.94     97.85 o 
   2   4  -7     7362.44     6788.43    108.39 o 
   3   4  -7      502.42      567.86     38.27 o 
   4   4  -7      435.59      414.65     28.51 o 
   5   4  -7     2528.49     2457.86     89.54 o 
   6   4  -7     3280.59     3252.63     64.75 o 
   7   4  -7     7076.53     6733.40    104.32 o 
   8   4  -7      284.63      265.51     39.27 o 
   9   4  -7      434.14      411.70     17.23 o 
  10   4  -7      911.69      861.12     84.55 o 
  11   4  -7     1972.71     2037.73    115.07 o 
  12   4  -7      562.75      521.59     39.68 o 
  13   4  -7      457.99      437.99     27.77 o 
  14   4  -7      428.96      424.18     60.09 o 
  15   4  -7      195.05      103.56     26.09 o 
  16   4  -7      919.89      893.38     43.40 o 
  17   4  -7      334.97      315.07     49.29 o 
  18   4  -7      405.45      315.62     59.80 o 
  19   4  -7      593.43      504.35     59.04 o 
  20   4  -7      331.58      305.81     56.20 o 
  21   4  -7      169.59       85.63     59.79 o 
  22   4  -7      224.22      224.26     84.29 o 
  23   4  -7      158.09      306.24     69.69 o 
   0   5  -7      730.95      720.00     84.91 o 
   1   5  -7     2080.28     1873.42     45.27 o 
   2   5  -7     3751.93     3689.41     63.46 o 
   3   5  -7     1519.26     1521.57     36.64 o 
   4   5  -7      582.58      559.47     39.84 o 
   5   5  -7     1348.30     1353.78     69.53 o 
   6   5  -7     6163.58     6099.52     84.37 o 
   7   5  -7      236.53      310.76     41.99 o 
   8   5  -7       67.76      110.72     39.13 o 
   9   5  -7    12899.30    12845.00    294.38 o 
  10   5  -7      831.86      821.74     64.83 o 
  11   5  -7        6.38       86.56     48.04 o 
  12   5  -7     2023.86     2135.29    102.63 o 
  13   5  -7     2299.99     2353.42     98.40 o 
  14   5  -7      122.51      103.30    104.84 o 
  15   5  -7      212.93      192.93     48.62 o 
  16   5  -7      617.92      572.69     81.30 o 
  17   5  -7      315.54      401.01     74.83 o 
  18   5  -7       90.55       83.91     58.81 o 
  19   5  -7       78.13       65.90     59.76 o 
  20   5  -7      521.16      610.27    105.89 o 
  21   5  -7      150.52      120.61     77.04 o 
  22   5  -7       33.47      -47.05     73.84 o 
  23   5  -7      233.91      258.58     72.71 o 
   1   6  -7     1498.02     1603.41     52.75 o 
   2   6  -7     6762.11     6582.81    157.57 o 
   3   6  -7      601.09      651.01     34.80 o 
   4   6  -7     2920.52     2872.94     63.49 o 
   5   6  -7     2215.88     2106.56     83.67 o 
   6   6  -7       37.80       95.13     62.04 o 
   7   6  -7     1496.37     1503.07     68.83 o 
   8   6  -7      184.18      121.23     43.33 o 
   9   6  -7      918.96      989.23     70.52 o 
  10   6  -7     1545.13     1427.45     85.61 o 
  11   6  -7       15.68       17.94     40.01 o 
  12   6  -7      417.35      463.35     51.42 o 
  13   6  -7     2062.61     2269.69     88.40 o 
  14   6  -7      807.26      779.55    213.97 o 
  15   6  -7      106.07       89.14    101.47 o 
  16   6  -7     1936.71     2134.78    110.57 o 
  17   6  -7       48.43      114.74     53.56 o 
  18   6  -7       83.72       73.30     67.11 o 
  19   6  -7      320.52      348.38     64.80 o 
  20   6  -7      109.48       70.65     67.78 o 
  21   6  -7        7.21      -20.41     64.79 o 
  22   6  -7      132.02      104.95     66.97 o 
   0   7  -7     1788.62     1813.99     70.18 o 
   1   7  -7      748.77      749.28     44.66 o 
   2   7  -7      476.60      475.81     31.18 o 
   3   7  -7     3540.15     3524.60    128.30 o 
   4   7  -7      593.19      570.49     56.56 o 
   5   7  -7     1653.17     1604.93     80.17 o 
   6   7  -7      482.32      415.29     56.51 o 
   7   7  -7      559.99      586.94     75.12 o 
   8   7  -7      701.01      847.99     71.22 o 
   9   7  -7      453.09      466.94     61.83 o 
  10   7  -7      573.60      540.74     88.22 o 
  11   7  -7     1470.06     1710.56    119.73 o 
  12   7  -7       38.97       -1.68     49.06 o 
  13   7  -7     1202.01     1253.87    119.10 o 
  14   7  -7      551.13      626.06     70.85 o 
  15   7  -7      862.08      724.45    155.96 o 
  16   7  -7      232.07      281.52     69.35 o 
  17   7  -7      441.84      659.85    290.25 o 
  18   7  -7      207.76      212.41     84.65 o 
  19   7  -7       23.97      100.46     61.07 o 
  20   7  -7      120.98      101.83     71.34 o 
  21   7  -7      114.31      194.76    105.07 o 
   1   8  -7     1011.26      902.77     94.07 o 
   2   8  -7      974.37      986.77     63.53 o 
   3   8  -7      144.30      115.45     48.35 o 
   4   8  -7     1375.57     1460.68     70.57 o 
   5   8  -7      137.91      176.98     46.57 o 
   6   8  -7     1694.71     1661.97    115.55 o 
   7   8  -7      205.59      227.72     75.73 o 
   8   8  -7      122.16      199.32     65.91 o 
   9   8  -7       56.66       85.51     64.04 o 
  10   8  -7      850.86      940.59    115.91 o 
  11   8  -7      314.18      363.34     59.68 o 
  12   8  -7      193.33      210.71     63.44 o 
  13   8  -7      559.41      521.65     92.79 o 
  14   8  -7      859.44     1154.70    113.62 o 
  15   8  -7       32.61       60.39     54.59 o 
  16   8  -7      412.41      502.08     92.82 o 
  17   8  -7       13.02      -33.19     95.48 o 
  18   8  -7      153.51      228.66    116.10 o 
  19   8  -7       42.62       43.85     72.65 o 
   0   9  -7     1497.06     1471.18    142.09 o 
   1   9  -7       61.86      108.77     67.32 o 
   2   9  -7      864.37      861.83    359.56 o 
   3   9  -7       83.95       26.51     65.98 o 
   4   9  -7     1085.76     1108.58     87.09 o 
   5   9  -7       63.88      101.71     55.73 o 
   6   9  -7      663.96      602.95     95.32 o 
   7   9  -7       49.44       19.69     73.22 o 
   8   9  -7       79.90      -12.13     69.31 o 
   9   9  -7      341.35      388.50     71.07 o 
  10   9  -7      128.55      127.67     52.94 o 
  11   9  -7      141.61      148.56    143.83 o 
  12   9  -7      727.85      826.93    166.35 o 
  13   9  -7      244.08      129.08     96.17 o 
  14   9  -7      250.50      251.26     86.64 o 
  15   9  -7       54.37      113.59    110.04 o 
  16   9  -7      310.39      171.55    155.96 o 
  17   9  -7      127.49      101.54    119.75 o 
  18   9  -7      177.25      127.75    106.41 o 
   1  10  -7      687.91      724.11     84.52 o 
   2  10  -7     1210.62     1412.12    118.81 o 
   3  10  -7      338.55      258.67     71.05 o 
   4  10  -7      334.75      321.44     75.38 o 
   5  10  -7     1560.71     1694.44    115.23 o 
   6  10  -7       61.37      199.28    133.43 o 
   7  10  -7     1063.79     1129.14    151.62 o 
   8  10  -7       72.39       20.17     90.11 o 
   9  10  -7      321.42      281.45     72.94 o 
  10  10  -7       59.56       57.18     69.31 o 
  11  10  -7      861.62      909.04    197.54 o 
  12  10  -7       95.70       63.56     59.24 o 
  13  10  -7      618.38      571.84    103.97 o 
  14  10  -7       97.20       17.90     94.25 o 
  15  10  -7      116.55       45.05    136.89 o 
   0  11  -7      914.00     1005.05    227.00 o 
   1  11  -7      252.20      257.21     73.49 o 
   2  11  -7       57.42      236.90     76.31 o 
   3  11  -7      557.39      517.60    103.81 o 
   4  11  -7      391.04      289.82     76.73 o 
   5  11  -7      165.98      193.05     67.60 o 
   6  11  -7      245.31      156.07     98.67 o 
   7  11  -7      167.90       96.01     99.72 o 
   8  11  -7      452.48      369.33    121.30 o 
   9  11  -7      209.94      231.01     77.56 o 
  10  11  -7       48.25       44.12     72.38 o 
  11  11  -7      311.55      218.34    100.50 o 
  12  11  -7      290.58      272.06    103.97 o 
  13  11  -7      199.61      300.98    126.50 o 
   1  12  -7      110.50      -21.49    116.38 o 
   2  12  -7      325.69      351.70     85.12 o 
   3  12  -7      106.24      176.75    100.50 o 
   4  12  -7     1150.64     1231.55    145.17 o 
   5  12  -7        4.55       58.21     71.43 o 
   6  12  -7      132.35      123.14     76.60 o 
   7  12  -7     1227.97     1089.75    145.67 o 
   8  12  -7      231.27      296.32    173.28 o 
   9  12  -7       77.76      192.79    167.22 o 
  10  12  -7      139.21      204.44     81.42 o 
   0  13  -7     1202.93     1351.61    183.68 o 
   1  13  -7       76.73      144.27     81.48 o 
   2  13  -7      276.93      310.64    170.68 o 
   3  13  -7      220.20      385.28     78.89 o 
   4  13  -7       91.17      207.94    176.75 o 
   0   0  -6     5225.08     5201.98    152.49 o 
   2   0  -6    29018.67    28847.23    633.45 o 
   4   0  -6     5060.83     5085.60    104.46 o 
   6   0  -6     3661.18     3200.49    110.90 o 
   8   0  -6     2811.74     2671.96    145.56 o 
  10   0  -6      939.58      985.34     49.02 o 
  12   0  -6     9947.20    10030.40    203.57 o 
  14   0  -6     1605.75     1643.20     89.34 o 
  16   0  -6      333.06      353.11     62.32 o 
  18   0  -6      806.96      998.80     69.99 o 
  20   0  -6      596.62      461.90     74.86 o 
  22   0  -6      420.31      212.19     77.59 o 
  24   0  -6      105.58      108.76     59.27 o 
   1   1  -6     2840.23     2755.08     55.58 o 
   2   1  -6     6948.81     6995.32     96.66 o 
   3   1  -6      623.31      601.52     31.40 o 
   4   1  -6     6162.51     6142.68     98.48 o 
   5   1  -6     7645.15     7398.13    103.23 o 
   6   1  -6     3626.25     3498.36     70.55 o 
   7   1  -6     3479.87     3379.94     64.84 o 
   8   1  -6      660.13      731.81     38.96 o 
   9   1  -6      101.33      113.73     24.80 o 
  10   1  -6      142.91       81.37     26.19 o 
  11   1  -6     3583.09     3539.51     69.43 o 
  12   1  -6      276.03      246.19     32.55 o 
  13   1  -6     2353.04     2351.99     56.15 o 
  14   1  -6     2183.20     2131.51    113.40 o 
  15   1  -6      930.33      997.48     43.04 o 
  16   1  -6      279.89      292.98     38.08 o 
  17   1  -6      656.33      615.39     37.56 o 
  18   1  -6        4.17       37.27     25.94 o 
  19   1  -6     1295.31     1343.84     56.87 o 
  20   1  -6      310.77      232.19     39.42 o 
  21   1  -6       65.26       50.93     37.83 o 
  22   1  -6      119.13      102.41     42.36 o 
  23   1  -6       56.38       55.40     44.72 o 
  24   1  -6       21.18       21.19     45.13 o 
  25   1  -6      356.20      328.80     56.54 o 
   0   2  -6    29807.65    29472.38    693.02 o 
   1   2  -6     1273.76     1329.94     64.53 o 
   2   2  -6      329.47      370.32     24.74 o 
   3   2  -6    21751.54    21271.90    318.33 o 
   4   2  -6     3126.28     3188.24     63.83 o 
   5   2  -6     2367.30     2513.79     80.04 o 
   6   2  -6     3220.42     3235.99     62.80 o 
   7   2  -6     5600.83     5496.44     82.72 o 
   8   2  -6      785.42      748.71     34.01 o 
   9   2  -6     2529.39     2616.24     60.93 o 
  10   2  -6      453.17      551.89     50.33 o 
  11   2  -6     3031.86     2874.83     59.71 o 
  12   2  -6      797.92      854.70     29.41 o 
  13   2  -6     1063.09     1175.97     60.02 o 
  14   2  -6     1900.51     1932.29     52.05 o 
  15   2  -6      702.19      649.04     30.49 o 
  16   2  -6      120.20      131.63     35.85 o 
  17   2  -6      262.73      293.09     38.04 o 
  18   2  -6      997.54      948.80     52.27 o 
  19   2  -6      129.55       96.37     32.62 o 
  20   2  -6       92.00      106.83     40.68 o 
  21   2  -6     1179.78     1432.74     70.20 o 
  22   2  -6       77.41      120.99     43.80 o 
  23   2  -6        4.77      -17.92     46.71 o 
  24   2  -6        8.17       44.47     49.00 o 
  25   2  -6       18.16      -33.00     55.78 o 
   1   3  -6     1368.45     1403.93     33.61 o 
   2   3  -6     7528.47     7223.72     96.31 o 
   3   3  -6     1120.16     1089.70     28.50 o 
   4   3  -6    12797.14    12723.14    174.43 o 
   5   3  -6     1817.28     1758.31     47.23 o 
   6   3  -6      784.61      868.37     24.04 o 
   7   3  -6    14062.08    14182.75    199.44 o 
   8   3  -6     2355.13     2356.67     47.41 o 
   9   3  -6      109.81      102.93     14.22 o 
  10   3  -6     8332.43     8274.46    106.35 o 
  11   3  -6     3163.89     3000.92     49.10 o 
  12   3  -6     1590.62     1690.99     31.46 o 
  13   3  -6     1152.33     1061.41     46.88 o 
  14   3  -6      762.66      819.78     41.61 o 
  15   3  -6       53.81       89.99     19.76 o 
  16   3  -6      385.02      337.47     34.05 o 
  17   3  -6      230.84      236.70     36.12 o 
  18   3  -6      924.95      983.27     57.85 o 
  19   3  -6      132.75      124.74     28.60 o 
  20   3  -6      517.92      439.46     46.91 o 
  21   3  -6       27.52      -11.65     28.51 o 
  22   3  -6      149.54      217.03     41.91 o 
  23   3  -6       79.45       53.69     40.73 o 
  24   3  -6       26.43      149.99    187.09 o 
   0   4  -6    18556.30    18679.57    427.14 o 
   1   4  -6      376.01      423.24     47.02 o 
   2   4  -6     3508.40     3421.39     65.78 o 
   3   4  -6     2632.15     2565.79     53.32 o 
   4   4  -6      784.73      820.05     53.77 o 
   5   4  -6     1763.73     1639.48     45.33 o 
   6   4  -6     7428.82     7337.57     98.15 o 
   7   4  -6      523.58      346.03     67.44 o 
   8   4  -6      211.69      235.04     42.17 o 
   9   4  -6     9657.24     9264.12    204.93 o 
  10   4  -6      944.88      988.30     65.79 o 
  11   4  -6     2114.87     1970.04     53.95 o 
  12   4  -6     5279.79     5222.14    120.05 o 
  13   4  -6       78.70       70.78     17.05 o 
  14   4  -6      948.53      858.02     42.89 o 
  15   4  -6       96.71       94.86     42.15 o 
  16   4  -6      177.64      158.54     23.64 o 
  17   4  -6      217.89      195.27     47.32 o 
  18   4  -6     1029.98      863.53     93.08 o 
  19   4  -6        9.50        9.45     22.54 o 
  20   4  -6      660.15      585.62     60.32 o 
  21   4  -6      803.76      703.94    142.68 o 
  22   4  -6       76.61       38.93    115.80 o 
  23   4  -6      415.92      355.34    100.87 o 
  24   4  -6       19.70      114.48     70.38 o 
   1   5  -6     3029.08     2668.44     49.65 o 
   2   5  -6     5875.20     5628.98     90.33 o 
   3   5  -6       84.87       88.55     16.15 o 
   4   5  -6      398.04      412.42     24.43 o 
   5   5  -6     7917.66     7945.90    108.13 o 
   6   5  -6      417.87      391.63     44.58 o 
   7   5  -6      652.62      675.61     50.77 o 
   8   5  -6     3191.08     3065.69     88.59 o 
   9   5  -6     1200.62     1263.80     61.42 o 
  10   5  -6      509.54      612.87     59.10 o 
  11   5  -6      292.01      307.06     46.04 o 
  12   5  -6      409.08      316.19     58.28 o 
  13   5  -6      710.85      786.48     75.63 o 
  14   5  -6      517.54      605.02     82.16 o 
  15   5  -6       66.42       62.49     55.63 o 
  16   5  -6     1097.03     1149.61     81.04 o 
  17   5  -6      625.37      414.53     71.03 o 
  18   5  -6       28.07       32.54     55.25 o 
  19   5  -6      399.96      442.99     72.80 o 
  20   5  -6      273.29      257.35     76.37 o 
  21   5  -6       10.27      -12.26     61.47 o 
  22   5  -6      147.37      129.82     63.17 o 
  23   5  -6      194.48      189.79     89.77 o 
   0   6  -6     2347.42     2292.64    130.83 o 
   1   6  -6      292.51      319.41     26.18 o 
   2   6  -6     3299.34     3336.76     67.49 o 
   3   6  -6      245.16      190.78     38.46 o 
   4   6  -6      199.69      218.46     35.57 o 
   5   6  -6      411.75      385.52     54.93 o 
   6   6  -6     7010.01     7141.01    152.51 o 
   7   6  -6      570.02      692.03     96.95 o 
   8   6  -6       68.85       87.06     40.74 o 
   9   6  -6     4771.50     4819.94    126.49 o 
  10   6  -6      519.90      497.24     60.90 o 
  11   6  -6      162.10      166.07     39.22 o 
  12   6  -6      950.11     1015.90     63.62 o 
  13   6  -6      406.77      474.91     62.56 o 
  14   6  -6      591.77      547.37     56.28 o 
  15   6  -6      440.86      482.81     63.81 o 
  16   6  -6      392.48      428.60     77.65 o 
  17   6  -6      119.41       81.90     75.12 o 
  18   6  -6      199.70      226.15     62.95 o 
  19   6  -6      184.06      183.16     66.49 o 
  20   6  -6      399.96      411.02     88.93 o 
  21   6  -6      256.98      203.04     64.28 o 
  22   6  -6        6.21       -3.10     67.34 o 
   1   7  -6     4823.70     4858.43    106.31 o 
   2   7  -6     1416.95     1204.13     63.25 o 
   3   7  -6       22.13       72.87     42.94 o 
   4   7  -6     1242.56     1181.16     62.34 o 
   5   7  -6     1213.83     1154.17     64.54 o 
   6   7  -6      405.51      455.45     46.33 o 
   7   7  -6     1696.42     1819.51     72.31 o 
   8   7  -6      390.38      409.87     56.96 o 
   9   7  -6       54.45       77.86     51.90 o 
  10   7  -6      200.03      249.49     47.09 o 
  11   7  -6      272.75      271.47     52.06 o 
  12   7  -6      968.71      999.40     90.44 o 
  13   7  -6     3072.65     3404.27    134.59 o 
  14   7  -6      521.77      465.32     87.09 o 
  15   7  -6      142.63      201.39     58.73 o 
  16   7  -6      641.03      579.48     64.94 o 
  17   7  -6     1259.95     1398.46     90.78 o 
  18   7  -6       96.16      114.44     53.84 o 
  19   7  -6        3.46       -5.05     97.99 o 
  20   7  -6        0.94       23.49     73.23 o 
  21   7  -6      126.43      157.91    107.88 o 
   0   8  -6     1684.35     1831.61    206.21 o 
   1   8  -6      494.27      527.32     60.00 o 
   2   8  -6     1205.91     1148.96     77.63 o 
   3   8  -6     2109.71     2163.19     97.20 o 
   4   8  -6      459.12      501.43     59.44 o 
   5   8  -6       33.10       83.60     58.59 o 
   6   8  -6     1804.91     1872.46    104.37 o 
   7   8  -6       15.11      -16.74     45.44 o 
   8   8  -6      317.47      314.47     59.21 o 
   9   8  -6      257.73      368.26     78.27 o 
  10   8  -6      457.64      482.86     61.07 o 
  11   8  -6      643.77      580.45     77.30 o 
  12   8  -6      688.39      674.89     84.31 o 
  13   8  -6      209.34      294.12     71.30 o 
  14   8  -6     1342.50     1226.85    112.63 o 
  15   8  -6      702.18      729.65     76.76 o 
  16   8  -6      369.35      372.71     73.65 o 
  17   8  -6      134.11      107.31     59.45 o 
  18   8  -6       68.65      105.73     58.03 o 
  19   8  -6       10.97      111.76     86.43 o 
  20   8  -6      268.72      426.84    121.80 o 
   1   9  -6       84.62       62.30     50.19 o 
   2   9  -6     1494.20     1521.56    108.11 o 
   3   9  -6       49.35       66.90     62.38 o 
   4   9  -6      268.14      287.65    131.70 o 
   5   9  -6     1240.87     1293.05    110.13 o 
   6   9  -6      192.01      310.59     74.94 o 
   7   9  -6      468.19      513.12     67.62 o 
   8   9  -6     1846.54     2183.47    244.33 o 
   9   9  -6      338.45      288.75     55.79 o 
  10   9  -6      432.31      298.05     76.24 o 
  11   9  -6       45.84        7.40     45.78 o 
  12   9  -6       34.68       56.88     73.59 o 
  13   9  -6     1080.07     1170.81    159.42 o 
  14   9  -6      167.06      232.19     64.26 o 
  15   9  -6      214.55      202.74     76.24 o 
  16   9  -6      390.62      273.74     81.01 o 
  17   9  -6      261.06      187.05     72.16 o 
  18   9  -6       40.39       97.04    140.36 o 
   0  10  -6      839.24      998.12    117.83 o 
   1  10  -6      534.19      451.20     82.99 o 
   2  10  -6      314.93      384.30     66.03 o 
   3  10  -6      846.74      895.86    206.21 o 
   4  10  -6      147.53       75.12     58.66 o 
   5  10  -6      795.44      838.69    168.09 o 
   6  10  -6       34.13       63.52    109.17 o 
   7  10  -6      229.44      227.42    110.04 o 
   8  10  -6      109.09       82.28     62.83 o 
   9  10  -6      837.92      989.01    188.01 o 
  10  10  -6       21.12       32.89     48.59 o 
  11  10  -6      408.40      468.11    103.97 o 
  12  10  -6       11.72      -12.13     67.58 o 
  13  10  -6       13.85       81.35    143.83 o 
  14  10  -6       17.79      -48.52     69.31 o 
  15  10  -6      743.97     1043.17    194.08 o 
  16  10  -6      113.40      105.70    152.49 o 
   1  11  -6      147.56      234.74     76.89 o 
   2  11  -6      204.70      150.88     82.90 o 
   3  11  -6      228.49      202.74     91.84 o 
   4  11  -6      776.95      826.45     87.43 o 
   5  11  -6      712.57      742.67    111.75 o 
   6  11  -6      232.84      150.59     90.79 o 
   7  11  -6      761.42      737.97     88.42 o 
   8  11  -6      779.80      932.27    123.03 o 
   9  11  -6      144.47      126.73     66.90 o 
  10  11  -6      517.72      455.74    102.24 o 
  11  11  -6      253.11      237.23     74.52 o 
  12  11  -6       45.18      -70.22     70.22 o 
   0  12  -6     1094.25     1121.15    242.60 o 
   1  12  -6      249.37      190.50     73.40 o 
   2  12  -6        9.50       22.53     86.64 o 
   3  12  -6      448.95      517.46     85.60 o 
   4  12  -6      513.46      346.72     85.70 o 
   5  12  -6      123.37      147.34     69.44 o 
   6  12  -6      138.12      164.62    145.56 o 
   7  12  -6      552.58      330.49    116.10 o 
   8  12  -6       69.25      171.23     99.64 o 
   9  12  -6      254.72      199.99    121.30 o 
  10  12  -6      158.11       29.46     84.91 o 
  11  12  -6      415.55      199.28    176.75 o 
   1  13  -6      173.43      174.77     87.96 o 
   2  13  -6      208.00      183.88     80.92 o 
   3  13  -6       29.28        0.00     88.37 o 
   4  13  -6      293.99      200.16    104.70 o 
   5  13  -6      223.33      119.52     82.64 o 
   6  13  -6       51.83      252.28     80.65 o 
   2   0  -5    23076.98    23871.61    492.53 o 
   4   0  -5     2448.56     2273.64     73.65 o 
   6   0  -5     1500.82     1504.47     78.54 o 
   8   0  -5     6797.17     6319.10    245.20 o 
  10   0  -5     1880.96     1827.32     53.34 o 
  12   0  -5      170.03      214.06     25.53 o 
  14   0  -5     2064.67     2131.97     72.53 o 
  16   0  -5     3158.34     3136.95     81.86 o 
  18   0  -5     1805.23     1708.98    115.55 o 
  20   0  -5     1720.10     1687.27    101.45 o 
  22   0  -5     1364.83     1596.27    170.92 o 
  24   0  -5      583.80      488.62     62.00 o 
   0   1  -5    25153.31    26049.04    541.25 o 
   1   1  -5     5567.71     5798.61     93.65 o 
   2   1  -5    10064.14    10294.81    140.58 o 
   3   1  -5    17058.24    17445.27    245.44 o 
   4   1  -5    13815.15    14399.02    217.61 o 
   5   1  -5      603.93      601.62     47.02 o 
   6   1  -5     2450.19     2489.70     46.40 o 
   7   1  -5     1707.64     1728.59     42.07 o 
   8   1  -5     1272.94     1273.95     47.52 o 
   9   1  -5      149.96       72.48     20.41 o 
  10   1  -5       21.45       32.71     16.19 o 
  11   1  -5     3225.75     3044.60     44.43 o 
  12   1  -5      508.68      515.85     25.22 o 
  13   1  -5      335.46      394.91     28.77 o 
  14   1  -5     2309.26     2193.72     44.58 o 
  15   1  -5     6734.93     6630.15    100.62 o 
  16   1  -5     1288.81     1287.86     44.14 o 
  17   1  -5       55.96       14.24     24.93 o 
  18   1  -5      541.58      566.55     39.88 o 
  19   1  -5      440.47      460.69     37.08 o 
  20   1  -5       57.12      105.36     38.80 o 
  21   1  -5      193.71      191.43     36.25 o 
  22   1  -5      191.45      219.44     42.10 o 
  23   1  -5       57.09       58.38     32.19 o 
  24   1  -5      347.90      307.20     42.22 o 
  25   1  -5        4.48       17.08     38.86 o 
   1   2  -5     9642.11     9812.67    139.42 o 
   2   2  -5    16195.58    16632.39    219.85 o 
   3   2  -5      599.05      555.39     24.33 o 
   4   2  -5    18872.73    18785.23    261.69 o 
   5   2  -5      841.99      820.08     28.01 o 
   6   2  -5     2121.07     2162.97     61.64 o 
   7   2  -5    15046.78    14709.19    205.61 o 
   8   2  -5     2789.83     2710.58     53.45 o 
   9   2  -5     3787.83     3733.62     54.21 o 
  10   2  -5      414.32      408.34     27.89 o 
  11   2  -5      911.58      894.60     41.06 o 
  12   2  -5     1626.16     1623.83     47.71 o 
  13   2  -5     1221.80     1224.71     27.24 o 
  14   2  -5     2668.06     2633.24     53.87 o 
  15   2  -5      586.42      556.74     26.66 o 
  16   2  -5      259.39      273.91     26.54 o 
  17   2  -5     1748.15     1802.66     51.45 o 
  18   2  -5      609.66      601.00     38.64 o 
  19   2  -5      123.71      129.79     28.22 o 
  20   2  -5       32.09       15.71     29.15 o 
  21   2  -5      248.89      210.32     34.62 o 
  22   2  -5     1133.88     1162.13     60.91 o 
  23   2  -5       23.45       59.54     35.21 o 
  24   2  -5       13.13       53.51     36.84 o 
  25   2  -5       73.58       88.31     43.15 o 
   0   3  -5     6957.55     7095.15    142.96 o 
   1   3  -5     2132.53     2158.99     44.29 o 
   2   3  -5     1609.62     1634.45     37.38 o 
   3   3  -5     4915.70     4750.61     68.27 o 
   4   3  -5     1374.79     1449.48     32.43 o 
   5   3  -5      672.05      660.75     27.42 o 
   6   3  -5    19070.24    18934.88    270.23 o 
   7   3  -5     8311.59     8189.89    158.82 o 
   8   3  -5     1992.99     1997.94     29.72 o 
   9   3  -5    10093.17    10054.12    153.34 o 
  10   3  -5     1953.60     1824.02     45.77 o 
  11   3  -5     1271.63     1188.96     26.34 o 
  12   3  -5      164.53      167.14     20.35 o 
  13   3  -5      723.23      683.22     41.31 o 
  14   3  -5     1382.19     1372.17     39.70 o 
  15   3  -5       59.51       66.24     25.04 o 
  16   3  -5       80.67      117.90     18.75 o 
  17   3  -5      145.04      136.79     19.62 o 
  18   3  -5     1202.50     1198.66     49.08 o 
  19   3  -5      375.48      326.87     27.35 o 
  20   3  -5     1176.51     1177.48     51.09 o 
  21   3  -5      729.72      676.32     49.61 o 
  22   3  -5        1.92        7.19     31.66 o 
  23   3  -5       28.41       72.26     40.84 o 
  24   3  -5      641.82      746.36     75.06 o 
   1   4  -5      907.59     1046.45     51.52 o 
   2   4  -5    10860.62    10602.40    141.72 o 
   3   4  -5      326.49      308.22     17.07 o 
   4   4  -5     3846.72     3778.66     56.50 o 
   5   4  -5    15257.48    15008.63    201.94 o 
   6   4  -5      278.71      258.37     37.40 o 
   7   4  -5     1467.46     1416.18     84.44 o 
   8   4  -5      105.63      163.08     32.30 o 
   9   4  -5     2284.67     2198.45     85.89 o 
  10   4  -5      505.11      531.95     43.80 o 
  11   4  -5     2114.48     1750.74    166.70 o 
  12   4  -5      337.70      352.94     35.78 o 
  13   4  -5     1667.45     1701.39     57.01 o 
  14   4  -5     1779.45     1722.08     46.90 o 
  15   4  -5       48.66       34.63     17.14 o 
  16   4  -5     1110.20     1142.11     48.40 o 
  17   4  -5      273.82      264.62     28.51 o 
  18   4  -5        5.76       -8.49     28.62 o 
  19   4  -5     1460.33     1327.51     59.80 o 
  20   4  -5      406.41      298.36     35.29 o 
  21   4  -5       61.63       52.83     26.55 o 
  22   4  -5      121.97      102.98     51.32 o 
  23   4  -5      432.93      445.30     64.33 o 
  24   4  -5      291.51      370.10     82.24 o 
   0   5  -5     3748.28     3626.37    251.26 o 
   1   5  -5      648.00      649.01     26.97 o 
   2   5  -5     4798.33     4845.11     89.26 o 
   3   5  -5     1308.23     1296.76     34.02 o 
   4   5  -5       16.20       19.67     29.81 o 
   5   5  -5     4796.02     4913.34    124.49 o 
   6   5  -5     1141.83     1156.23     48.15 o 
   7   5  -5      639.32      627.78     53.03 o 
   8   5  -5     1466.25     1387.57     62.80 o 
   9   5  -5    10745.20    10457.03    208.69 o 
  10   5  -5     1001.93      993.57     68.72 o 
  11   5  -5      165.62       98.58     34.74 o 
  12   5  -5     7749.40     7919.67    160.93 o 
  13   5  -5       68.67      121.25     37.20 o 
  14   5  -5      230.72      225.51     45.09 o 
  15   5  -5      127.95      156.41     41.11 o 
  16   5  -5      434.94      488.63     59.50 o 
  17   5  -5      301.77      207.72     51.57 o 
  18   5  -5      172.03      117.83     21.83 o 
  19   5  -5       29.89       34.92     30.84 o 
  20   5  -5      604.88      696.45     72.32 o 
  21   5  -5      130.55      117.54     49.64 o 
  22   5  -5      118.06       83.73     69.28 o 
  23   5  -5      318.91      259.45     78.52 o 
   1   6  -5     2755.08     2735.43     65.79 o 
   2   6  -5     4417.53     4269.00     89.33 o 
   3   6  -5      744.13      646.60     65.29 o 
   4   6  -5      122.11      115.42     30.39 o 
   5   6  -5     3935.03     3823.42     98.98 o 
   6   6  -5      706.32      770.89     50.67 o 
   7   6  -5     2698.62     2637.04     78.03 o 
   8   6  -5     2658.76     2577.97     92.93 o 
   9   6  -5       10.99       10.15     39.74 o 
  10   6  -5     1046.93     1126.50     62.23 o 
  11   6  -5      491.50      580.97     65.01 o 
  12   6  -5      432.47      462.93     60.12 o 
  13   6  -5      651.99      571.32     62.53 o 
  14   6  -5      256.74      291.73     54.85 o 
  15   6  -5      249.82      268.64     61.98 o 
  16   6  -5     1825.18     1875.63     90.41 o 
  17   6  -5       16.07      115.09     72.49 o 
  18   6  -5      143.12      150.36     53.24 o 
  19   6  -5      604.93      653.81     79.96 o 
  20   6  -5      666.08      695.70     78.40 o 
  21   6  -5        8.19      -21.71     65.95 o 
  22   6  -5       45.79       74.44     76.00 o 
   0   7  -5     4557.02     4273.18    181.95 o 
   1   7  -5     2642.05     2715.42     94.25 o 
   2   7  -5      382.88      370.68     82.37 o 
   3   7  -5     4745.19     4808.85    115.58 o 
   4   7  -5     1544.32     1542.57     67.18 o 
   5   7  -5      465.04      438.02     69.34 o 
   6   7  -5      671.43      803.18     65.00 o 
   7   7  -5      601.06      704.83     88.12 o 
   8   7  -5      146.13      226.20     39.08 o 
   9   7  -5     1322.26     1216.99     66.59 o 
  10   7  -5      214.27      226.36     40.19 o 
  11   7  -5     1385.80     1510.36    138.21 o 
  12   7  -5      332.24      304.75     45.47 o 
  13   7  -5      287.68      364.55     57.48 o 
  14   7  -5       77.30       80.22     44.17 o 
  15   7  -5      940.89      918.11     69.90 o 
  16   7  -5      172.73      128.31     49.36 o 
  17   7  -5      715.02      725.35     80.30 o 
  18   7  -5      180.04      195.07     84.28 o 
  19   7  -5      107.33      180.64     74.53 o 
  20   7  -5      103.26       60.40     58.89 o 
  21   7  -5      463.11      382.69     79.62 o 
   1   8  -5      550.89      623.32     72.78 o 
   2   8  -5     1479.41     1501.81    129.26 o 
   3   8  -5      464.79      522.06     71.43 o 
   4   8  -5     1054.58     1127.24    134.29 o 
   5   8  -5      163.32      158.74     47.01 o 
   6   8  -5       17.97       68.32    102.24 o 
   7   8  -5      374.08      330.19     97.91 o 
   8   8  -5       66.24       47.16     47.15 o 
   9   8  -5       69.39       98.90     51.27 o 
  10   8  -5      654.13      552.78    123.03 o 
  11   8  -5      903.20      919.53     82.88 o 
  12   8  -5        6.98        9.58     67.58 o 
  13   8  -5        2.05      -42.60     76.62 o 
  14   8  -5     1748.48     1641.67     99.19 o 
  15   8  -5      131.13       88.37     64.12 o 
  16   8  -5     1385.47     1350.68    109.38 o 
  17   8  -5       12.32       31.73     66.29 o 
  18   8  -5       55.86       20.01     89.30 o 
  19   8  -5       79.67      249.21    123.03 o 
  20   8  -5      292.10      220.39    156.82 o 
   0   9  -5     1559.38     1306.56    105.70 o 
   1   9  -5      125.30       48.55     60.39 o 
   2   9  -5       25.33      113.80     57.32 o 
   3   9  -5     1804.12     1750.47    222.67 o 
   4   9  -5      176.77      169.92     51.63 o 
   5   9  -5      867.63      738.19     86.64 o 
   6   9  -5      479.98      607.85     62.75 o 
   7   9  -5      340.16      402.84     52.05 o 
   8   9  -5     1341.00     1391.18    213.14 o 
   9   9  -5      148.29      114.97     51.68 o 
  10   9  -5        4.31       -0.35     53.27 o 
  11   9  -5       91.40      126.50     98.77 o 
  12   9  -5      953.69      791.91    147.29 o 
  13   9  -5      164.44      190.85     93.59 o 
  14   9  -5       62.49      161.95    106.57 o 
  15   9  -5       82.48       68.58     66.55 o 
  16   9  -5      243.91       99.07     74.94 o 
  17   9  -5      591.07      695.75    150.87 o 
  18   9  -5      468.75      354.18    134.29 o 
  19   9  -5       10.50        3.91     94.81 o 
   1  10  -5      319.05      310.28     61.65 o 
   2  10  -5      988.39     1076.27    119.57 o 
   3  10  -5       73.86       80.69     66.00 o 
   4  10  -5      113.32       43.90     67.01 o 
   5  10  -5     1166.88     1245.71     85.31 o 
   6  10  -5      110.17       85.75     53.49 o 
   7  10  -5     2128.94     2045.20    108.98 o 
   8  10  -5       38.61      133.72     52.57 o 
   9  10  -5      128.72      119.01     82.31 o 
  10  10  -5      103.77       57.18     58.92 o 
  11  10  -5      441.44      439.51     94.91 o 
  12  10  -5       26.62       48.77     62.21 o 
  13  10  -5        6.07       -6.93     98.77 o 
  14  10  -5       15.09      -21.37     97.00 o 
  15  10  -5       85.41      124.76    142.09 o 
  17  10  -5       33.79       21.13    168.32 o 
   0  11  -5      737.36      655.01    114.37 o 
   1  11  -5       58.12       73.24     54.77 o 
   2  11  -5      116.35      109.17     77.98 o 
   3  11  -5      669.30      564.64     75.77 o 
   4  11  -5      255.80      216.68     83.25 o 
   5  11  -5      427.86      588.11     75.71 o 
   6  11  -5      615.87      612.50     80.10 o 
   7  11  -5      686.54      741.75     82.64 o 
   8  11  -5      924.05      938.01     81.80 o 
   9  11  -5      153.57      188.64    123.03 o 
  10  11  -5      234.83      198.33     68.66 o 
  11  11  -5      130.60      161.10     90.65 o 
  14  11  -5      151.87      165.36    106.52 o 
   1  12  -5      155.06      142.59     68.32 o 
   2  12  -5      472.56      509.48     79.41 o 
   3  12  -5       70.28      128.23     84.91 o 
   4  12  -5      988.73     1123.80     99.81 o 
   5  12  -5       45.28      -79.98     86.22 o 
   6  12  -5      115.28      113.64     72.16 o 
   7  12  -5     1627.53     1824.16    158.25 o 
   8  12  -5      208.92       55.45    136.89 o 
   9  12  -5       27.41       60.04     93.68 o 
  11  12  -5      625.44      758.98    180.22 o 
   1  13  -5       97.39       37.76     56.25 o 
   2  13  -5      204.42      209.09     61.84 o 
   3  13  -5      815.06      902.24     83.94 o 
   4  13  -5       80.43      178.48     97.04 o 
   5  13  -5       89.12       86.04     72.42 o 
   6  13  -5      140.17      142.09     90.11 o 
   7  13  -5      112.65       -1.97     96.91 o 
   0   0  -4   284871.81   274455.63  22833.62 o 
   2   0  -4    44436.44    46725.75   1372.41 o 
   4   0  -4    14333.39    14522.34    257.74 o 
   6   0  -4     6065.04     6436.45    135.19 o 
   8   0  -4    11010.30    10209.12    150.23 o 
  10   0  -4     1937.15     1864.54     38.99 o 
  12   0  -4    10265.86    10055.71    214.03 o 
  14   0  -4     4906.26     4705.70    103.34 o 
  16   0  -4     1986.35     1834.28    103.52 o 
  18   0  -4     7350.22     7625.30    180.97 o 
  20   0  -4     1365.34     1422.80    114.39 o 
  22   0  -4      186.58       95.59     54.73 o 
  24   0  -4       23.34        4.90     45.12 o 
   1   1  -4    13007.46    13010.24    171.40 o 
   2   1  -4    11681.98    12030.46    155.64 o 
   3   1  -4     1694.50     1742.89     36.42 o 
   4   1  -4    15207.25    15487.09    216.33 o 
   5   1  -4     1613.42     1697.53     37.75 o 
   6   1  -4      946.33      850.84     24.78 o 
   7   1  -4     1072.61      937.90     33.13 o 
   8   1  -4     1894.24     1905.02     35.33 o 
   9   1  -4     1241.26     1250.99     24.73 o 
  10   1  -4     1344.12     1217.68     24.92 o 
  11   1  -4     4030.40     3826.22     47.46 o 
  12   1  -4      481.65      509.71     39.43 o 
  13   1  -4        7.67       23.43     18.38 o 
  14   1  -4      912.66      856.97     36.29 o 
  15   1  -4     1490.27     1433.22     72.05 o 
  16   1  -4      834.57      818.45     39.21 o 
  17   1  -4      105.69       79.86     28.16 o 
  18   1  -4      353.08      306.21     45.20 o 
  19   1  -4      593.75      502.06     51.07 o 
  20   1  -4      221.46      120.98     32.07 o 
  21   1  -4      234.16      191.36     37.63 o 
  22   1  -4       21.93       43.81     29.89 o 
  23   1  -4      160.14      193.53     37.83 o 
  24   1  -4       88.11      109.42     38.53 o 
  25   1  -4     1028.92      994.41     67.74 o 
   0   2  -4     4964.13     5127.63     92.43 o 
   1   2  -4     8192.00     8091.93    104.50 o 
   2   2  -4     4701.23     4841.74     85.36 o 
   3   2  -4     1299.05     1321.93     38.77 o 
   4   2  -4     2555.18     2538.77     51.52 o 
   5   2  -4     5259.22     5525.58     90.41 o 
   6   2  -4     1747.04     1725.39     44.62 o 
   7   2  -4     1635.09     1580.78     29.61 o 
   8   2  -4     3953.82     4056.58     44.26 o 
   9   2  -4     6512.44     6610.26     60.87 o 
  10   2  -4      494.16      533.83     18.09 o 
  11   2  -4      214.60      215.92     17.85 o 
  12   2  -4      491.39      454.11     22.60 o 
  13   2  -4       51.05       50.95     15.08 o 
  14   2  -4     3237.85     3112.39     50.74 o 
  15   2  -4      641.06      650.27     42.07 o 
  16   2  -4      712.54      710.87     50.05 o 
  17   2  -4     1168.23     1123.06     60.30 o 
  18   2  -4     2982.07     2927.29     63.63 o 
  19   2  -4       74.66       44.80     28.35 o 
  20   2  -4      361.67      307.57     49.37 o 
  21   2  -4     1780.76     1791.97     64.92 o 
  22   2  -4      160.66       92.37     31.17 o 
  23   2  -4      389.67      378.39     44.46 o 
  24   2  -4       89.40       80.77     43.72 o 
  25   2  -4      172.92      100.44     41.09 o 
   1   3  -4      374.12      425.72     31.10 o 
   2   3  -4     3198.99     3401.92     52.27 o 
   3   3  -4     1193.92     1240.28     30.64 o 
   4   3  -4     1647.36     1518.61     24.33 o 
   5   3  -4     2551.72     2474.27     33.02 o 
   6   3  -4     2281.62     1985.75     74.17 o 
   7   3  -4    11712.09    11616.12    113.99 o 
   8   3  -4    10649.61    10795.62    109.08 o 
   9   3  -4      920.28      905.40     29.96 o 
  10   3  -4     2440.88     2363.61     33.65 o 
  11   3  -4     1060.52     1063.01     24.81 o 
  12   3  -4      182.32      211.96     15.96 o 
  13   3  -4     1901.19     1893.81     32.85 o 
  14   3  -4      977.95      970.31     30.24 o 
  15   3  -4      186.41      118.47     26.77 o 
  16   3  -4      701.38      732.47     28.80 o 
  17   3  -4       66.75       77.57     20.54 o 
  18   3  -4       46.67       24.98     24.23 o 
  19   3  -4      180.15       95.38     30.28 o 
  20   3  -4      849.52      857.88     66.75 o 
  21   3  -4       95.35       48.80     30.31 o 
  22   3  -4      234.44      315.62     43.96 o 
  23   3  -4       58.24       67.35     30.12 o 
  24   3  -4      115.64      196.23     41.81 o 
  25   3  -4      181.96      332.37    143.82 o 
   0   4  -4     7260.33     7414.01    233.93 o 
   1   4  -4     3862.70     4132.45     99.30 o 
   2   4  -4     4166.67     4194.86     69.26 o 
   3   4  -4     4106.92     4044.05     74.03 o 
   4   4  -4     1239.47     1266.09     40.69 o 
   5   4  -4     4386.94     4444.94     82.85 o 
   6   4  -4     1762.50     1738.27     49.96 o 
   7   4  -4      372.70      433.39     53.55 o 
   8   4  -4     3112.50     3275.82     89.27 o 
   9   4  -4     9607.28     9276.66    153.50 o 
  10   4  -4     1337.99     1354.17     72.17 o 
  11   4  -4      892.22      854.91     44.26 o 
  12   4  -4     3887.96     3719.62     80.39 o 
  13   4  -4      460.19      468.92     18.83 o 
  14   4  -4      855.47      767.28     21.03 o 
  15   4  -4       84.68       87.49     14.08 o 
  16   4  -4      303.05      296.57     18.89 o 
  17   4  -4     1283.66     1257.63     44.25 o 
  18   4  -4      140.72      152.57     21.17 o 
  19   4  -4      177.16      137.80     26.22 o 
  20   4  -4      679.99      595.77     49.69 o 
  21   4  -4      862.71      832.37     53.32 o 
  22   4  -4      150.69      141.17     47.96 o 
  23   4  -4      593.59      638.80    136.31 o 
  24   4  -4       93.83       84.75     72.04 o 
   1   5  -4      105.92       44.98     19.78 o 
   2   5  -4    13991.11    13747.61    311.40 o 
   3   5  -4     6034.85     6418.26    120.12 o 
   4   5  -4     1939.03     1883.41     66.12 o 
   5   5  -4     8031.19     8361.00    173.85 o 
   6   5  -4      244.46      294.12     31.61 o 
   7   5  -4     2041.99     1927.63     64.35 o 
   8   5  -4      413.32      484.31     46.35 o 
   9   5  -4      529.68      625.02     55.53 o 
  10   5  -4     2362.69     2411.41     85.49 o 
  11   5  -4     1141.98     1135.84     63.68 o 
  12   5  -4       91.10       86.46     29.66 o 
  13   5  -4     2744.27     2805.20     73.70 o 
  14   5  -4       95.47       82.22     32.74 o 
  15   5  -4       38.13      -32.60     37.34 o 
  16   5  -4     1837.57     1614.39    134.39 o 
  17   5  -4      460.81      463.69     32.79 o 
  18   5  -4      226.84      216.83     33.16 o 
  19   5  -4      621.42      564.91     48.81 o 
  20   5  -4      199.57      295.07     53.54 o 
  21   5  -4      181.74      162.79     85.04 o 
  22   5  -4      440.44      452.44     69.97 o 
  23   5  -4      208.99      182.15     61.27 o 
  24   5  -4      173.82      148.05     82.91 o 
   0   6  -4     1297.83     1365.76    145.56 o 
   1   6  -4     3132.64     3147.08     71.28 o 
   2   6  -4     2167.27     2115.22     52.64 o 
   3   6  -4     1760.56     1761.05     60.28 o 
   4   6  -4      101.50      133.71     28.01 o 
   5   6  -4     3243.76     3308.89     79.01 o 
   6   6  -4     5939.00     5857.63    126.49 o 
   7   6  -4     1366.89     1416.30     59.43 o 
   8   6  -4      359.51      482.24     84.26 o 
   9   6  -4     5531.32     5644.52    120.05 o 
  10   6  -4      113.17      121.07     36.57 o 
  11   6  -4     1299.41     1433.62     64.62 o 
  12   6  -4     2432.39     2529.85    109.30 o 
  13   6  -4      905.87      895.40     56.96 o 
  14   6  -4      153.11      153.17     38.60 o 
  15   6  -4      130.56       67.63     36.65 o 
  16   6  -4       22.27       43.75     35.39 o 
  17   6  -4       54.83       44.71     39.76 o 
  18   6  -4      156.32      122.99     58.00 o 
  19   6  -4       85.96       37.98     46.58 o 
  20   6  -4     1040.21     1212.79    127.75 o 
  21   6  -4      127.91      184.36     73.36 o 
  22   6  -4        7.07      -12.51     74.88 o 
  23   6  -4      102.55       60.69     89.75 o 
   1   7  -4     2944.91     2969.51     72.89 o 
   2   7  -4     2589.25     2617.25     53.56 o 
   3   7  -4      286.59      315.93     21.26 o 
   4   7  -4     1556.05     1567.99     62.03 o 
   5   7  -4     1082.59     1175.25    127.93 o 
   6   7  -4      782.92      790.92     61.31 o 
   7   7  -4      411.86      486.30     48.71 o 
   8   7  -4      373.74      359.15     38.02 o 
   9   7  -4     2529.72     2559.37     90.40 o 
  10   7  -4       88.47      135.59     58.20 o 
  11   7  -4      448.37      424.49     60.44 o 
  12   7  -4      610.76      523.54     78.68 o 
  13   7  -4     7416.62     7627.79    311.67 o 
  14   7  -4      755.05      790.65     64.94 o 
  15   7  -4      582.16      575.17     56.75 o 
  16   7  -4      846.93     1020.06    145.26 o 
  17   7  -4      908.44      824.05    102.36 o 
  18   7  -4      297.22      300.04     67.28 o 
  19   7  -4       35.74       85.15     52.02 o 
  20   7  -4        4.89       -7.49     49.39 o 
  21   7  -4       14.22       44.58    110.04 o 
  22   7  -4       20.03       65.25    111.23 o 
   0   8  -4     5393.33     5345.23    192.35 o 
   1   8  -4      282.57      296.16     53.57 o 
   2   8  -4     1399.09     1517.73     54.45 o 
   3   8  -4     2368.56     2260.81     56.05 o 
   4   8  -4     2932.26     3001.30     72.28 o 
   5   8  -4       64.27       95.87     64.66 o 
   6   8  -4     1322.56     1382.31     59.97 o 
   7   8  -4     1543.15     1481.87     64.20 o 
   8   8  -4       45.09       29.90     37.39 o 
   9   8  -4      158.25      201.68     43.87 o 
  10   8  -4     1448.01     1617.44     73.35 o 
  11   8  -4      386.58      403.75     60.65 o 
  12   8  -4      125.37      148.63     45.05 o 
  13   8  -4      227.64      216.72     61.90 o 
  14   8  -4      469.87      401.29     75.16 o 
  15   8  -4     1664.19     1647.29    107.09 o 
  16   8  -4       47.02      -14.19     60.05 o 
  17   8  -4       30.20      -28.09     60.84 o 
  18   8  -4       47.80       14.92     62.43 o 
  19   8  -4       23.81      137.98    119.26 o 
  20   8  -4      328.03      340.66    126.13 o 
   1   9  -4     1345.04     1471.14     70.78 o 
   2   9  -4     1382.98     1395.13     84.79 o 
   3   9  -4      168.12      160.68     27.72 o 
   4   9  -4      480.23      437.25     29.21 o 
   5   9  -4      380.75      433.83     45.76 o 
   6   9  -4      232.14      215.25     42.78 o 
   7   9  -4      648.01      672.26     47.83 o 
   8   9  -4      468.12      467.46     47.03 o 
   9   9  -4       11.26       53.78     47.35 o 
  10   9  -4      453.45      397.35    121.30 o 
  11   9  -4      303.34      326.79     71.31 o 
  12   9  -4      524.83      603.32     82.57 o 
  13   9  -4     1225.75     1096.89     86.64 o 
  14   9  -4       78.41      115.41     59.87 o 
  15   9  -4       70.75      108.48     68.29 o 
  16   9  -4      277.64      225.44    166.52 o 
  17   9  -4      689.97      904.22    171.87 o 
  18   9  -4      503.15      735.43    168.73 o 
  19   9  -4       82.04       41.62    179.25 o 
   0  10  -4     1639.27     1613.97     95.66 o 
   1  10  -4     1075.84     1110.60     54.79 o 
   2  10  -4      327.55      246.47     34.41 o 
   3  10  -4      385.38      414.98     53.52 o 
   4  10  -4      288.96      287.93     29.21 o 
   5  10  -4      781.76      931.10     77.54 o 
   6  10  -4        8.74       10.21     42.93 o 
   7  10  -4       23.56      -18.18     41.24 o 
   8  10  -4       38.74       29.49     36.75 o 
   9  10  -4      543.73      550.08    172.13 o 
  10  10  -4        1.84      108.85     77.11 o 
  11  10  -4     1238.31     1354.25    121.99 o 
  12  10  -4        8.50      -15.25     44.79 o 
  13  10  -4       85.37       59.47     46.46 o 
  14  10  -4       83.99       76.82    103.97 o 
  15  10  -4      538.25      581.16    147.96 o 
  16  10  -4       28.99      153.44     96.04 o 
  17  10  -4       41.21      168.26    117.83 o 
   1  11  -4       20.68       30.76     32.36 o 
   2  11  -4      157.36      172.31     34.12 o 
   3  11  -4      396.10      435.93     41.05 o 
   4  11  -4     2521.29     2584.00    214.10 o 
   5  11  -4      252.41      307.36     50.51 o 
   6  11  -4        0.49      -12.16     37.92 o 
   7  11  -4      863.16     1073.28     71.37 o 
   8  11  -4     1526.85     1337.00    185.41 o 
   9  11  -4       98.58       64.78     60.22 o 
  10  11  -4      478.49      481.00    101.50 o 
  11  11  -4      302.45      323.85     94.25 o 
  12  11  -4       80.05     -123.03    123.03 o 
  13  11  -4      176.18      133.43    135.16 o 
  15  11  -4      351.88      520.40    155.34 o 
   0  12  -4     1028.76     1184.30     84.06 o 
   1  12  -4      190.52      178.65     35.80 o 
   2  12  -4       32.22       55.46     33.29 o 
   3  12  -4      441.89      516.88     54.57 o 
   4  12  -4      204.79      151.75     65.99 o 
   5  12  -4       56.69       56.08     56.71 o 
   6  12  -4       43.27       12.00     56.62 o 
   7  12  -4      383.11      135.25    184.59 o 
   8  12  -4      427.93      319.68     82.58 o 
   9  12  -4       40.95       79.71    117.83 o 
  11  12  -4      832.74      784.98    194.08 o 
  12  12  -4      139.05      102.24    140.36 o 
   1  13  -4      112.54       90.64     51.50 o 
   2  13  -4      294.12      149.71     58.58 o 
   3  13  -4       90.36       41.68     54.53 o 
   4  13  -4      622.24      518.91    114.46 o 
   5  13  -4      294.71      249.40     60.48 o 
   6  13  -4      124.78      105.47     73.97 o 
   7  13  -4      589.58      433.21    152.49 o 
   2   0  -3     3951.17     3957.61     64.95 o 
   4   0  -3     3816.08     3718.36     68.54 o 
   6   0  -3     2448.95     2369.56     42.35 o 
   8   0  -3      522.64      583.77     26.10 o 
  10   0  -3     1297.05     1259.78     42.58 o 
  12   0  -3     2771.25     2667.98     77.33 o 
  14   0  -3     4194.64     4305.43     95.35 o 
  16   0  -3     1939.36     1867.31     68.23 o 
  18   0  -3     2055.49     2153.61     92.85 o 
  20   0  -3      467.84      452.75     92.55 o 
  22   0  -3      846.37      912.76     86.29 o 
  24   0  -3       17.79       55.16     72.76 o 
  26   0  -3      592.69      708.73    138.63 o 
   0   1  -3     5025.95     5131.81    146.42 o 
   1   1  -3    11085.50    11652.25    182.58 o 
   2   1  -3    27097.09    29128.39    413.61 o 
   3   1  -3    27486.19    28271.86    389.36 o 
   4   1  -3    10424.29    10465.92    124.80 o 
   5   1  -3     1672.69     1735.08     47.18 o 
   6   1  -3     6214.26     6286.43     66.13 o 
   7   1  -3      394.54      386.92     15.89 o 
   8   1  -3      690.42      739.84     20.54 o 
   9   1  -3       26.70       40.47     12.38 o 
  10   1  -3     3074.77     3118.47     67.00 o 
  11   1  -3     6543.91     6274.41     98.40 o 
  12   1  -3      934.50      978.56     30.49 o 
  13   1  -3     1041.63      990.92     33.96 o 
  14   1  -3       33.98       39.84     23.64 o 
  15   1  -3    12968.25    12800.41    190.68 o 
  16   1  -3      930.25      973.19     42.81 o 
  17   1  -3      539.86      582.67     38.25 o 
  18   1  -3      864.28      926.05     43.89 o 
  19   1  -3      136.65      117.36     38.35 o 
  20   1  -3      552.23      560.38     46.81 o 
  21   1  -3      332.22      338.46     45.52 o 
  22   1  -3       81.09      101.72     46.60 o 
  23   1  -3      117.33      104.48     37.61 o 
  24   1  -3      211.09      242.60     62.85 o 
  25   1  -3       98.00      106.70     49.76 o 
   1   2  -3     3630.09     3812.09     61.18 o 
   2   2  -3     5671.77     5927.86     67.58 o 
   3   2  -3    52179.40    53285.64    948.93 o 
   4   2  -3    27836.33    28478.34    408.06 o 
   5   2  -3     1515.77     1516.52     56.36 o 
   6   2  -3      720.57      760.64     23.26 o 
   7   2  -3     2737.80     2623.03     41.06 o 
   8   2  -3     9841.04    10289.48     92.45 o 
   9   2  -3     4231.55     4100.62     68.97 o 
  10   2  -3     2326.36     2244.37     53.29 o 
  11   2  -3      629.48      600.75     38.88 o 
  12   2  -3      445.08      499.34     24.70 o 
  13   2  -3     2888.00     2747.69     51.71 o 
  14   2  -3     1429.68     1404.40     49.25 o 
  15   2  -3     1711.74     1735.99     48.36 o 
  16   2  -3      772.61      697.50     46.08 o 
  17   2  -3     1151.90     1144.90     46.15 o 
  18   2  -3      561.14      473.93     38.69 o 
  19   2  -3      346.75      329.94     39.13 o 
  20   2  -3      202.28      246.08     36.20 o 
  21   2  -3      249.96      302.35     48.38 o 
  22   2  -3     1434.84     1421.77     99.71 o 
  23   2  -3      209.32      152.77     42.30 o 
  24   2  -3       15.12      100.34     47.22 o 
  25   2  -3      156.56      129.71     43.28 o 
   0   3  -3     3648.29     3489.66    120.43 o 
   1   3  -3     3188.59     3169.06     60.44 o 
   2   3  -3      453.53      487.07     21.27 o 
   3   3  -3     1012.91      898.09     31.26 o 
   4   3  -3     1353.93     1363.91     57.14 o 
   5   3  -3     1721.06     1718.23     47.88 o 
   6   3  -3     8569.53     8744.27    136.19 o 
   7   3  -3     1942.36     1839.15     39.95 o 
   8   3  -3     6020.80     5981.43     49.23 o 
   9   3  -3     4073.16     3940.06     53.54 o 
  10   3  -3      139.85      113.78     19.94 o 
  11   3  -3     3437.62     3512.53     50.12 o 
  12   3  -3     2592.91     2499.48     38.98 o 
  13   3  -3     1273.53     1233.24     39.91 o 
  14   3  -3       11.12       13.71     18.96 o 
  15   3  -3      203.28      117.31     31.21 o 
  16   3  -3      532.18      504.70     36.72 o 
  17   3  -3       16.03       24.15     25.49 o 
  18   3  -3     1399.98     1371.49     55.93 o 
  19   3  -3       14.01       49.90     31.05 o 
  20   3  -3     2376.92     2483.14     96.74 o 
  21   3  -3      153.40      164.84     37.41 o 
  22   3  -3        8.39       -4.22     28.34 o 
  23   3  -3      442.67      386.70     64.97 o 
  24   3  -3      750.23      729.67    133.05 o 
  25   3  -3       60.24       74.62     38.61 o 
   1   4  -3     3399.17     3251.15     45.12 o 
   2   4  -3    11291.60    11426.87    155.14 o 
   3   4  -3     4474.40     4397.38     77.79 o 
   4   4  -3     1529.85     1542.26     40.19 o 
   5   4  -3     3987.09     3833.13     62.14 o 
   6   4  -3     3465.70     3463.55     65.23 o 
   7   4  -3     2561.20     2543.69     71.21 o 
   8   4  -3     2636.74     2799.19     55.54 o 
   9   4  -3     1225.94     1290.00     44.98 o 
  10   4  -3      342.09      353.30     18.33 o 
  11   4  -3     2545.91     2496.95     48.91 o 
  12   4  -3       13.89        5.51      8.31 o 
  13   4  -3     2386.59     2114.87    129.53 o 
  14   4  -3      158.17      129.60     27.55 o 
  15   4  -3      116.22       73.98     23.45 o 
  16   4  -3     1091.34     1116.18     48.36 o 
  17   4  -3      901.33      858.06     40.31 o 
  18   4  -3      723.21      608.73     69.79 o 
  19   4  -3     1074.09      976.28     49.76 o 
  20   4  -3      284.50      316.49     38.27 o 
  21   4  -3      329.50      299.09     36.68 o 
  22   4  -3      276.70      233.68     33.60 o 
  23   4  -3      347.26      191.39     59.66 o 
  24   4  -3      194.97      314.85     73.14 o 
   0   5  -3     1981.46     2204.24    177.62 o 
   1   5  -3      910.56      924.12     55.03 o 
   2   5  -3     2404.12     2393.24     40.08 o 
   3   5  -3       18.71        8.02     14.55 o 
   4   5  -3     3338.59     3597.63     69.04 o 
   5   5  -3     3894.14     4188.67    112.33 o 
   6   5  -3     4472.04     4457.94     88.23 o 
   7   5  -3      807.69      793.29     36.39 o 
   8   5  -3     3694.11     3594.78     65.07 o 
   9   5  -3     5646.63     5598.46    113.58 o 
  10   5  -3     2125.42     2138.52     88.22 o 
  11   5  -3     2127.66     1948.81    128.07 o 
  12   5  -3     2832.95     2702.99     90.48 o 
  13   5  -3      376.10      337.56     43.46 o 
  14   5  -3      463.44      453.66     38.69 o 
  15   5  -3      195.60      203.42     14.64 o 
  16   5  -3      395.54      341.02     27.06 o 
  17   5  -3      967.60      942.82     46.66 o 
  18   5  -3      125.95      102.51     25.53 o 
  19   5  -3       68.54       57.46     19.76 o 
  20   5  -3      379.79      294.95     57.52 o 
  21   5  -3      496.31      459.12    101.02 o 
  22   5  -3      163.62      114.80     54.37 o 
  23   5  -3      363.44      372.05     71.37 o 
  24   5  -3      224.01      137.01     76.32 o 
   1   6  -3     3548.69     3442.93     97.79 o 
   2   6  -3     7803.12     7565.69    178.33 o 
   3   6  -3      810.44      852.39     44.02 o 
   4   6  -3      994.94     1088.18     40.01 o 
   5   6  -3      684.54      696.97     18.76 o 
   6   6  -3      451.16      498.36     27.26 o 
   7   6  -3      113.47      132.18     25.74 o 
   8   6  -3      690.52      777.42     35.78 o 
   9   6  -3     1597.12     1549.87     49.96 o 
  10   6  -3     1386.30     1393.54     49.87 o 
  11   6  -3      536.74      573.81     70.81 o 
  12   6  -3      320.69      248.85     43.37 o 
  13   6  -3     1606.38     1629.66    161.07 o 
  14   6  -3      341.58      308.12     41.83 o 
  15   6  -3      777.46      833.53     52.10 o 
  16   6  -3     1994.78     2002.38    103.70 o 
  17   6  -3       31.71       51.89     25.98 o 
  18   6  -3      175.10      130.80     29.66 o 
  19   6  -3      142.11      132.69     45.35 o 
  20   6  -3      485.06      496.08     80.54 o 
  21   6  -3       32.89      140.98     71.58 o 
  22   6  -3       36.54       63.19     55.89 o 
  23   6  -3       80.25      -21.58     83.31 o 
   0   7  -3      687.62      787.84     47.33 o 
   1   7  -3     1786.21     1747.70     42.79 o 
   2   7  -3      263.09      292.99     26.45 o 
   3   7  -3     1606.37     1697.07     52.50 o 
   4   7  -3      110.45      126.37     27.75 o 
   5   7  -3     2811.40     2755.25     74.28 o 
   6   7  -3      621.94      677.38     56.51 o 
   7   7  -3      489.94      521.55     23.04 o 
   8   7  -3      281.44      211.65     46.77 o 
   9   7  -3     3829.62     4017.99    102.09 o 
  10   7  -3      927.42      861.56     47.89 o 
  11   7  -3     1397.00     1278.43     60.17 o 
  12   7  -3        8.99      -12.25     34.30 o 
  13   7  -3      188.00      166.84     50.56 o 
  14   7  -3      279.64      305.15     51.83 o 
  15   7  -3     1454.70     1505.31     82.27 o 
  16   7  -3      526.02      637.04     68.28 o 
  17   7  -3     1248.91     1398.04     87.23 o 
  18   7  -3      472.97      489.76     83.29 o 
  19   7  -3       49.29       77.03     55.10 o 
  20   7  -3       79.76        8.38     73.34 o 
  21   7  -3      205.98      133.44     86.50 o 
  22   7  -3        4.63       34.37     75.28 o 
   1   8  -3      644.13      699.20     33.84 o 
   2   8  -3     4632.64     4534.78     96.29 o 
   3   8  -3       66.75       82.52     36.60 o 
   4   8  -3     1081.25     1225.88     72.03 o 
   5   8  -3      446.85      500.94     38.80 o 
   6   8  -3      903.06      975.90     27.50 o 
   7   8  -3      242.99      258.07     22.90 o 
   8   8  -3      481.93      481.71     25.01 o 
   9   8  -3      685.38      580.75     46.66 o 
  10   8  -3     2110.01     2116.40     82.51 o 
  11   8  -3      692.57      701.69     71.50 o 
  12   8  -3      130.32      127.37     36.81 o 
  13   8  -3        9.79       23.88     31.62 o 
  14   8  -3      426.32      369.76     71.40 o 
  15   8  -3       35.92      -35.02     55.04 o 
  16   8  -3     2804.43     2867.94    207.82 o 
  17   8  -3      115.93       95.82     59.80 o 
  18   8  -3      368.06      487.38    121.29 o 
  19   8  -3       22.37       25.00     82.81 o 
  20   8  -3      131.01      105.12     99.16 o 
  21   8  -3       40.60        3.84    112.03 o 
   0   9  -3     9349.95     9389.02    219.58 o 
   1   9  -3      935.65      874.23     39.22 o 
   2   9  -3      466.13      456.86     40.57 o 
   3   9  -3       83.60       79.47     27.58 o 
   4   9  -3      660.22      672.23     35.32 o 
   5   9  -3      424.55      403.39     31.16 o 
   6   9  -3      362.99      431.06     30.83 o 
   7   9  -3        4.27       19.77     21.96 o 
   8   9  -3      931.35      899.19     63.61 o 
   9   9  -3     1127.93     1139.40     81.04 o 
  10   9  -3      337.28      395.97     46.21 o 
  11   9  -3      102.66       61.69     46.65 o 
  12   9  -3      476.13      452.08     58.13 o 
  13   9  -3      133.10       79.49     63.78 o 
  14   9  -3      613.54      698.64    128.18 o 
  15   9  -3       47.87       66.49     52.44 o 
  16   9  -3       34.01       35.03     91.87 o 
  17   9  -3      434.23      649.15    197.54 o 
  18   9  -3     1313.21     1405.15    200.41 o 
  19   9  -3       10.84       36.96    115.23 o 
   1  10  -3      770.56      850.72     84.52 o 
   2  10  -3     1354.16     1374.83     57.51 o 
   3  10  -3      148.01      179.12     39.03 o 
   4  10  -3     1107.90     1201.83     80.04 o 
   5  10  -3      577.45      613.83     48.42 o 
   6  10  -3        7.47      -12.93     32.83 o 
   7  10  -3     3757.09     3831.51     89.30 o 
   8  10  -3       33.95       36.69     35.52 o 
   9  10  -3       32.03        9.62     40.72 o 
  10  10  -3      185.42      178.09     54.01 o 
  11  10  -3      971.54      868.98     56.66 o 
  12  10  -3       95.60      130.89     50.10 o 
  13  10  -3       40.48      151.61     64.33 o 
  14  10  -3       47.21       37.33    144.45 o 
  15  10  -3      262.96      301.26    132.51 o 
  16  10  -3       72.39       85.43    119.13 o 
  17  10  -3       75.93      -22.53    216.60 o 
   0  11  -3       54.30       34.95     36.94 o 
   1  11  -3      799.34      729.97     43.57 o 
   2  11  -3       77.61       28.51     33.11 o 
   3  11  -3      412.65      371.23     35.74 o 
   4  11  -3     1014.63      983.37     47.59 o 
   5  11  -3       17.38       23.73     27.92 o 
   6  11  -3      453.41      457.94     46.74 o 
   7  11  -3      149.72      177.59     44.27 o 
   8  11  -3     1144.13     1273.01     83.54 o 
   9  11  -3      265.17       66.93     62.35 o 
  10  11  -3       43.77       66.76     45.74 o 
  11  11  -3      431.02      506.63     91.07 o 
  12  11  -3       41.47       86.71     78.16 o 
  13  11  -3      115.20      170.83    114.76 o 
  14  11  -3      323.95      431.96    114.44 o 
  15  11  -3       99.77       -8.31     97.82 o 
   1  12  -3      384.11      351.93     39.28 o 
   2  12  -3       15.61       -7.40     33.96 o 
   3  12  -3       84.20       71.56     54.90 o 
   4  12  -3      579.07      553.09     46.56 o 
   5  12  -3       79.10       71.73     42.41 o 
   6  12  -3      949.89      984.83     68.53 o 
   7  12  -3     1761.77     1655.65     81.23 o 
   8  12  -3      501.80      364.94     57.91 o 
   9  12  -3        5.24       35.59     69.54 o 
  10  12  -3      284.69      436.57     92.21 o 
  11  12  -3      493.55      464.14    123.90 o 
  12  12  -3       25.67      -39.72     71.98 o 
   0  13  -3      954.49     1107.08    220.07 o 
   1  13  -3      184.80      170.04     45.94 o 
   2  13  -3      260.99      269.38     45.31 o 
   3  13  -3      670.47      613.82     59.47 o 
   4  13  -3      158.35      150.72     59.24 o 
   5  13  -3       96.10      118.30     49.32 o 
   6  13  -3       61.07       62.02     59.62 o 
   7  13  -3       32.99      102.02     80.92 o 
   8  13  -3      243.70      284.19    124.76 o 
   2   0  -2     1289.19     1271.39     28.59 o 
   4   0  -2    19503.93    19640.95    281.43 o 
   6   0  -2     2777.22     2601.15     69.80 o 
   8   0  -2     8065.97     8326.51    118.58 o 
  10   0  -2      239.73      207.81     28.66 o 
  12   0  -2     2949.04     3138.19     93.13 o 
  14   0  -2     5024.46     5115.00    121.54 o 
  16   0  -2       73.57      100.29     34.00 o 
  18   0  -2     8362.63     8505.23    240.38 o 
  20   0  -2      746.85      838.44    107.36 o 
  22   0  -2      148.23      130.58     54.13 o 
  24   0  -2      226.34      185.30     87.91 o 
  26   0  -2      374.53      518.55    116.32 o 
   1   1  -2    15086.73    15868.09    168.10 o 
   2   1  -2    21477.25    22535.16    276.68 o 
   3   1  -2    13039.20    13331.16    171.51 o 
   4   1  -2     3089.11     3032.76     34.47 o 
   5   1  -2     2062.52     2224.98     31.85 o 
   6   1  -2      896.13      895.06     20.67 o 
   7   1  -2    13093.57    12855.75    127.66 o 
   8   1  -2     1285.91     1428.58     41.20 o 
   9   1  -2      360.10      368.81     18.76 o 
  10   1  -2     1156.02     1168.61     33.32 o 
  11   1  -2     9533.77     8980.14    102.89 o 
  12   1  -2      408.69      386.37     23.27 o 
  13   1  -2      567.70      615.19     32.03 o 
  14   1  -2      361.95      459.67     35.20 o 
  15   1  -2      826.04      844.52     57.35 o 
  16   1  -2     3201.26     3138.48     66.61 o 
  17   1  -2      260.65      251.68     43.95 o 
  18   1  -2      904.05      992.75     48.11 o 
  19   1  -2      141.00      136.02     35.23 o 
  20   1  -2       39.26      143.71     38.66 o 
  21   1  -2      478.88      432.84     48.71 o 
  22   1  -2       36.19       42.57     36.80 o 
  23   1  -2       65.34       17.81     44.78 o 
  24   1  -2      168.14      154.15     53.54 o 
  25   1  -2     1039.46     1135.15    100.30 o 
  26   1  -2       22.63       55.48     65.98 o 
   0   2  -2     4568.46     4669.25     78.44 o 
   1   2  -2     3234.50     3240.61     35.46 o 
   2   2  -2     3458.49     3603.24     62.97 o 
   3   2  -2    12314.29    12512.48    150.18 o 
   4   2  -2    16548.93    16834.46    209.32 o 
   5   2  -2    12363.33    12512.99    106.82 o 
   6   2  -2      669.82      709.69     20.28 o 
   7   2  -2     4140.16     4227.61     45.88 o 
   8   2  -2     2955.19     3070.76     50.73 o 
   9   2  -2    10928.14    10752.10    111.73 o 
  10   2  -2      306.86      323.59     16.92 o 
  11   2  -2      563.93      534.80     21.55 o 
  12   2  -2     1139.93     1017.10     34.53 o 
  13   2  -2     2346.42     2204.51     47.11 o 
  14   2  -2      714.89      693.28     38.85 o 
  15   2  -2     2940.50     2953.03     80.98 o 
  16   2  -2      853.06      814.38     40.83 o 
  17   2  -2      741.66      821.26     51.53 o 
  18   2  -2     1913.92     1857.79     83.69 o 
  19   2  -2      333.64      316.33     38.12 o 
  20   2  -2       70.17       51.57     34.65 o 
  21   2  -2      343.57      320.55     43.67 o 
  22   2  -2       29.44      -43.94     43.94 o 
  23   2  -2      819.90      871.67    106.80 o 
  24   2  -2       64.19       93.85     42.77 o 
  25   2  -2      209.80      281.55     64.81 o 
   1   3  -2     3295.19     3368.37     37.20 o 
   2   3  -2     8003.11     7790.51     81.01 o 
   3   3  -2      269.36      290.46     19.00 o 
   4   3  -2     3166.81     3287.91     64.94 o 
   5   3  -2     2435.15     2614.62     49.88 o 
   6   3  -2     9572.76    10046.66     99.33 o 
   7   3  -2     8130.56     8291.35     81.47 o 
   8   3  -2    10137.70    10165.79    111.71 o 
   9   3  -2     1181.77     1141.06     31.38 o 
  10   3  -2    10713.79    10806.20    120.52 o 
  11   3  -2     2959.45     3023.70     81.37 o 
  12   3  -2      622.60      730.34     42.88 o 
  13   3  -2     1328.94     1357.39     34.91 o 
  14   3  -2       34.92       46.64     22.24 o 
  15   3  -2      369.36      369.83     36.07 o 
  16   3  -2      910.35      933.15     38.17 o 
  17   3  -2        4.79        6.72     23.93 o 
  18   3  -2      154.63      155.47     30.51 o 
  19   3  -2      651.03      675.33     44.76 o 
  20   3  -2     1546.08     1668.30     69.23 o 
  21   3  -2       73.73       38.34     41.36 o 
  22   3  -2      348.12      337.08     47.50 o 
  23   3  -2       13.70       54.11     41.25 o 
  24   3  -2      262.22      161.02     45.25 o 
  25   3  -2       80.24      184.41    105.51 o 
   0   4  -2     8191.30     8425.93    280.72 o 
   1   4  -2     1725.65     1762.08     41.77 o 
   2   4  -2     2016.51     2201.92     65.10 o 
   3   4  -2     6522.74     6584.52     81.07 o 
   4   4  -2     2439.46     2583.82     75.22 o 
   5   4  -2     6732.99     7212.59    111.59 o 
   6   4  -2     1538.75     1444.51     38.92 o 
   7   4  -2      449.44      448.04     23.75 o 
   8   4  -2     1633.76     1619.39     29.28 o 
   9   4  -2     2688.07     2504.09     73.97 o 
  10   4  -2     1379.61     1463.49     36.54 o 
  11   4  -2     1169.01     1172.78     51.46 o 
  12   4  -2      784.05      838.30     25.32 o 
  13   4  -2     1215.31     1217.92     45.98 o 
  14   4  -2      662.67      643.74     26.62 o 
  15   4  -2      783.66      803.06     37.17 o 
  16   4  -2      158.54       95.05     28.40 o 
  17   4  -2      234.24      266.88     30.62 o 
  18   4  -2      518.62      504.05     41.95 o 
  19   4  -2       64.66       60.16     37.44 o 
  20   4  -2     1243.40     1215.60     59.00 o 
  21   4  -2      865.22      914.90     73.34 o 
  22   4  -2      177.00      225.80     47.26 o 
  23   4  -2      607.56      574.88     57.66 o 
  24   4  -2      423.70      429.62     96.77 o 
  25   4  -2        7.94       90.25    104.99 o 
   1   5  -2      507.80      536.92     21.63 o 
   2   5  -2      189.84      159.89     19.76 o 
   3   5  -2     2867.47     2951.44    125.81 o 
   4   5  -2     5042.63     4982.95     84.54 o 
   5   5  -2     4993.48     4957.82     61.67 o 
   6   5  -2     1586.59     1591.20     36.50 o 
   7   5  -2      445.37      408.62     16.53 o 
   8   5  -2      761.12      716.17     35.26 o 
   9   5  -2      374.04      382.19     17.44 o 
  10   5  -2     2778.64     2799.81     47.42 o 
  11   5  -2      611.37      556.15     42.78 o 
  12   5  -2      287.24      274.21     27.31 o 
  13   5  -2     2080.78     1985.01     53.92 o 
  14   5  -2      376.20      453.40     27.39 o 
  15   5  -2      663.20      609.44     46.91 o 
  16   5  -2      532.04      594.19     28.92 o 
  17   5  -2     1193.42     1106.78     53.32 o 
  18   5  -2      428.23      420.08     38.19 o 
  19   5  -2      344.47      288.32     36.01 o 
  20   5  -2      453.43      401.42     44.77 o 
  21   5  -2       25.60       26.97     36.64 o 
  22   5  -2      365.81      212.05     79.36 o 
  23   5  -2      135.51       35.42     76.24 o 
  24   5  -2      113.56       39.94     92.46 o 
   0   6  -2     3525.53     3936.09    155.09 o 
   1   6  -2     2514.81     2372.63     52.80 o 
   2   6  -2     3282.51     3151.79     99.30 o 
   3   6  -2      924.49      924.28     36.02 o 
   4   6  -2      663.41      779.02     32.08 o 
   5   6  -2      411.87      415.79     17.49 o 
   6   6  -2    13189.05    13270.35    172.61 o 
   7   6  -2     1307.51     1350.89     34.50 o 
   8   6  -2      817.48      720.01     21.16 o 
   9   6  -2     1659.25     1689.76     62.31 o 
  10   6  -2      275.14      262.26     29.17 o 
  11   6  -2     1168.38     1135.25     52.53 o 
  12   6  -2     2562.71     2460.48     48.71 o 
  13   6  -2     1045.61      996.77     52.20 o 
  14   6  -2       14.40        1.42     61.55 o 
  15   6  -2      179.54      137.96     25.56 o 
  16   6  -2      686.11      563.15     41.72 o 
  17   6  -2       97.52       81.61     23.89 o 
  18   6  -2      247.95      216.16     41.27 o 
  19   6  -2       34.80       18.47     25.59 o 
  20   6  -2     1318.35     1361.45    116.54 o 
  21   6  -2       81.93      140.98     62.23 o 
  22   6  -2        4.97      -69.15     85.10 o 
  23   6  -2      114.80       36.55     98.80 o 
   1   7  -2     4829.24     4867.83     87.04 o 
   2   7  -2       88.09       73.80     25.51 o 
   3   7  -2     1688.88     1715.79     47.77 o 
   4   7  -2      426.24      421.13     29.81 o 
   5   7  -2     2905.00     2845.24     74.87 o 
   6   7  -2     2606.63     2655.82     49.77 o 
   7   7  -2      349.94      330.77     35.50 o 
   8   7  -2      153.07      130.48     21.02 o 
   9   7  -2     2045.19     1966.57     87.18 o 
  10   7  -2      317.05      271.57     26.02 o 
  11   7  -2      126.41      101.83     14.78 o 
  12   7  -2      185.25      129.53     25.49 o 
  13   7  -2     4145.93     4339.32    117.01 o 
  14   7  -2      205.98      161.88     41.34 o 
  15   7  -2      172.20      137.65     55.93 o 
  16   7  -2      442.49      336.38     78.65 o 
  17   7  -2      672.05      510.11    110.45 o 
  18   7  -2      133.00        9.77     41.77 o 
  19   7  -2      200.00      252.96     59.49 o 
  20   7  -2       36.03      110.44     81.52 o 
  21   7  -2       12.99       41.44     72.99 o 
  22   7  -2       60.13       11.21     84.47 o 
   0   8  -2      341.30      509.94     76.24 o 
   1   8  -2       22.71       32.96     34.77 o 
   2   8  -2     7288.42     7386.11    125.56 o 
   3   8  -2     1977.79     1983.90     55.08 o 
   4   8  -2     2869.64     2935.29     61.82 o 
   5   8  -2     2098.74     2104.97     56.13 o 
   6   8  -2     1177.02     1170.86     56.16 o 
   7   8  -2      862.66      890.80     26.77 o 
   8   8  -2      492.17      495.98     28.55 o 
   9   8  -2       40.12       42.12     13.02 o 
  10   8  -2      842.71      804.61     70.36 o 
  11   8  -2     2100.79     2181.27     74.39 o 
  12   8  -2     4655.77     4569.90     98.95 o 
  13   8  -2       51.59       26.98     36.07 o 
  14   8  -2      384.74      331.78     47.18 o 
  15   8  -2     1661.94     1625.86     91.70 o 
  16   8  -2      364.45      463.18    107.30 o 
  17   8  -2        3.83       65.95     62.97 o 
  18   8  -2       12.19       62.07     69.97 o 
  19   8  -2       63.22       86.06     72.02 o 
  20   8  -2      562.13      901.05    165.41 o 
  21   8  -2      152.47      239.93     87.96 o 
   1   9  -2     3361.79     3542.12     76.79 o 
   2   9  -2       46.34       45.93     24.79 o 
   3   9  -2      129.53       73.56     33.95 o 
   4   9  -2     1734.99     1924.90     45.53 o 
   5   9  -2     1150.91     1215.74     44.78 o 
   6   9  -2     1072.30     1091.12     46.56 o 
   7   9  -2     1002.63     1028.81     50.65 o 
   8   9  -2     1320.72     1407.82     96.07 o 
   9   9  -2      303.64      324.79     26.73 o 
  10   9  -2      424.84      413.28     39.08 o 
  11   9  -2       59.66       44.08     29.15 o 
  12   9  -2      355.35      344.09     52.43 o 
  13   9  -2     1705.05     1761.68    127.38 o 
  14   9  -2      883.91      817.17    113.76 o 
  15   9  -2       35.51      111.31     64.63 o 
  16   9  -2        6.75      -40.38     92.74 o 
  17   9  -2      108.06      235.89     96.39 o 
  18   9  -2      551.81      519.36    120.17 o 
  19   9  -2      403.48      459.16    134.46 o 
   0  10  -2      755.10      748.74     50.14 o 
   1  10  -2     1323.93     1450.72     50.05 o 
   2  10  -2      369.67      379.55     38.29 o 
   3  10  -2     2972.42     2962.46     70.14 o 
   4  10  -2      197.63      165.59     29.12 o 
   5  10  -2      496.90      526.71     46.11 o 
   6  10  -2      567.43      580.85     48.42 o 
   7  10  -2     1193.94     1229.58     50.87 o 
   8  10  -2      153.17      136.32     29.01 o 
   9  10  -2       32.54       20.56     23.60 o 
  10  10  -2      141.94      107.65     29.96 o 
  11  10  -2     1547.28     1472.31    141.24 o 
  12  10  -2       11.11      -24.26     43.38 o 
  13  10  -2      199.40      147.09     71.08 o 
  14  10  -2       36.06      118.23     67.51 o 
  15  10  -2      644.07      820.26    104.35 o 
  16  10  -2       11.50       -3.93     86.97 o 
  17  10  -2       55.62       26.06     96.78 o 
  18  10  -2      168.30      135.17    110.84 o 
   1  11  -2       59.97       57.03     29.63 o 
   2  11  -2       41.80       73.36     32.55 o 
   3  11  -2     1059.65     1125.26     77.86 o 
   4  11  -2     4623.11     4892.66    100.53 o 
   5  11  -2      188.16      123.37     38.53 o 
   6  11  -2      251.34      255.47     34.37 o 
   7  11  -2      225.39      170.23     36.91 o 
   8  11  -2      746.15      804.45     52.02 o 
   9  11  -2       91.16      170.16     41.82 o 
  10  11  -2     1757.81     2039.56    137.64 o 
  11  11  -2       90.47       76.66     83.07 o 
  12  11  -2       27.83       27.59     66.39 o 
  13  11  -2      184.28      240.31     78.60 o 
  14  11  -2      153.73      160.22    123.57 o 
  15  11  -2      178.40       70.99    134.80 o 
   0  12  -2      378.98      328.23     58.47 o 
   1  12  -2      145.34      132.66     36.25 o 
   2  12  -2        8.21      -34.84     42.84 o 
   3  12  -2      435.93      350.81     37.83 o 
   4  12  -2      168.05      135.27     35.51 o 
   5  12  -2      160.38      145.99     31.27 o 
   6  12  -2      225.84      203.71     37.59 o 
   7  12  -2      258.26      208.33     45.59 o 
   8  12  -2      415.06      448.01     77.94 o 
   9  12  -2       59.68       -3.01     89.22 o 
  10  12  -2       25.95      -25.05     74.15 o 
  11  12  -2      289.82      272.72    107.67 o 
  12  12  -2      284.94      359.02     98.99 o 
  13  12  -2       47.92      -13.40    105.25 o 
   1  13  -2      352.67      279.81     66.13 o 
   2  13  -2       62.07       37.18     39.95 o 
   3  13  -2       73.10       53.94     36.52 o 
   4  13  -2      505.98      387.99     52.10 o 
   5  13  -2      329.16      309.85     67.42 o 
   6  13  -2      117.52      242.60    102.24 o 
   7  13  -2      394.32      294.90    100.19 o 
   8  13  -2      236.38      240.58     87.56 o 
   9  13  -2       46.16        0.68     86.64 o 
   4   0  -1     1869.28     2047.57     55.29 o 
   6   0  -1      422.71      477.84     29.31 o 
   8   0  -1     8082.95     8236.20    140.99 o 
  10   0  -1     8545.09     8338.20    151.49 o 
  12   0  -1     2283.70     2136.53     57.98 o 
  14   0  -1    13968.17    13360.55    282.31 o 
  16   0  -1      668.21      676.53     59.46 o 
  18   0  -1     3487.86     3318.44    106.43 o 
  20   0  -1      338.97      457.10     63.69 o 
  22   0  -1       79.56       10.99     72.63 o 
  24   0  -1      200.09      163.04     94.99 o 
  26   0  -1      120.11      107.77     88.78 o 
   2   1  -1     5206.87     5265.84     78.13 o 
   3   1  -1    60626.25    61797.62    897.25 o 
   4   1  -1    12500.41    12608.35    128.84 o 
   5   1  -1     3690.90     3905.34     48.94 o 
   6   1  -1     4562.64     4387.42     46.41 o 
   7   1  -1     5206.67     5082.92     57.45 o 
   8   1  -1      164.37      111.04     15.39 o 
   9   1  -1      918.71     1020.56     24.59 o 
  10   1  -1      104.79       78.68     19.36 o 
  11   1  -1     9239.35     8714.91    104.26 o 
  12   1  -1     5022.30     4762.47     67.11 o 
  13   1  -1      342.52      310.11     24.62 o 
  14   1  -1      156.71      145.26     35.26 o 
  15   1  -1     7191.73     7122.04    113.90 o 
  16   1  -1      340.87      346.53     38.36 o 
  17   1  -1      597.15      584.53     68.97 o 
  18   1  -1     1182.56     1174.84     53.96 o 
  19   1  -1      108.39       87.72     29.59 o 
  20   1  -1      127.31      125.73     35.18 o 
  21   1  -1     1769.68     2066.04     81.79 o 
  22   1  -1      113.78      104.11     45.74 o 
  23   1  -1       34.95       -0.27     46.66 o 
  24   1  -1       45.02       58.38     59.05 o 
  25   1  -1       27.29       94.12     58.52 o 
  26   1  -1       13.25      -41.31     55.66 o 
   1   2  -1      484.83      501.83     13.32 o 
   2   2  -1      366.72      402.93     11.89 o 
   3   2  -1      347.50      384.19     21.51 o 
   4   2  -1    32215.58    32325.78    386.14 o 
   5   2  -1    37534.65    37429.73    481.16 o 
   6   2  -1     5141.81     5207.99     45.84 o 
   7   2  -1     3622.97     3578.79     40.42 o 
   8   2  -1     7634.10     7446.17     75.20 o 
   9   2  -1     3701.55     3754.62     62.53 o 
  10   2  -1     7038.51     7273.35     92.10 o 
  11   2  -1      356.35      369.24     19.67 o 
  12   2  -1      764.76      794.76     31.95 o 
  13   2  -1      959.28      899.08     41.33 o 
  14   2  -1     1251.65     1347.99     37.10 o 
  15   2  -1       44.90       94.25     30.09 o 
  16   2  -1      642.68      612.57     37.74 o 
  17   2  -1      323.34      325.37     34.14 o 
  18   2  -1      405.26      387.57     39.19 o 
  19   2  -1      549.09      650.15     44.74 o 
  20   2  -1       84.15       91.79     40.01 o 
  21   2  -1       78.63       89.26     43.26 o 
  22   2  -1     1773.65     1796.14     77.98 o 
  23   2  -1      677.68      693.99     67.71 o 
  24   2  -1        7.44      -45.12     45.84 o 
  25   2  -1      152.87      105.02     80.27 o 
   0   3  -1     2821.44     3035.59    174.15 o 
   1   3  -1     6153.87     6192.33     64.55 o 
   2   3  -1     4890.06     4729.23     80.78 o 
   3   3  -1      470.04      461.06     19.35 o 
   4   3  -1       49.12       66.53     12.53 o 
   5   3  -1     5919.78     5844.26     56.81 o 
   6   3  -1    43538.90    43463.48    610.24 o 
   7   3  -1      310.23      325.08     16.81 o 
   8   3  -1     6876.66     6851.63     74.26 o 
   9   3  -1      631.02      644.82     25.46 o 
  10   3  -1     2007.33     2044.75     79.13 o 
  11   3  -1     5401.10     5467.07     63.90 o 
  12   3  -1     5205.53     5194.89     71.15 o 
  13   3  -1      403.14      408.41     32.41 o 
  14   3  -1      104.95       76.47     24.01 o 
  15   3  -1      688.34      673.49     31.62 o 
  16   3  -1      611.50      564.52     38.79 o 
  17   3  -1      177.52      138.95     41.73 o 
  18   3  -1      792.16      777.64     46.17 o 
  19   3  -1      843.43      836.48     78.01 o 
  20   3  -1     1326.57     1271.79     62.89 o 
  21   3  -1       38.53       14.54     33.64 o 
  22   3  -1       49.20       30.45     38.13 o 
  23   3  -1       74.55       54.86     51.60 o 
  24   3  -1      188.80       86.18     61.29 o 
  25   3  -1       36.76      102.69     59.31 o 
   1   4  -1      788.34      729.99     49.64 o 
   2   4  -1     1251.87     1243.63     26.77 o 
   3   4  -1     3592.54     3738.57     49.30 o 
   4   4  -1     4279.41     4393.22     74.12 o 
   5   4  -1    25819.81    26797.52    356.86 o 
   6   4  -1      586.59      602.97     16.14 o 
   7   4  -1     7358.46     7378.37     76.49 o 
   8   4  -1     1638.61     1743.55     26.61 o 
   9   4  -1      152.12      152.91     18.32 o 
  10   4  -1     3010.42     3092.30     55.04 o 
  11   4  -1     1338.24     1298.73     29.87 o 
  12   4  -1      326.42      286.43     21.71 o 
  13   4  -1     5060.08     5229.59     76.83 o 
  14   4  -1      816.64      883.67     44.42 o 
  15   4  -1      269.40      255.49     28.57 o 
  16   4  -1      138.48      132.33     22.66 o 
  17   4  -1      478.73      460.13     50.17 o 
  18   4  -1      477.74      498.18     33.26 o 
  19   4  -1      510.25      528.58     40.11 o 
  20   4  -1      697.36      724.62     49.47 o 
  21   4  -1       55.15       69.29     36.10 o 
  22   4  -1      414.57      389.80     59.45 o 
  23   4  -1      279.65      310.49     52.78 o 
  24   4  -1       35.26       48.54     64.48 o 
  25   4  -1       19.72       87.33     92.46 o 
   0   5  -1     3480.44     3467.26    175.02 o 
   1   5  -1     3323.24     3468.22     98.04 o 
   2   5  -1     1145.18     1201.62     31.23 o 
   3   5  -1     7439.05     7582.83    116.05 o 
   4   5  -1     3838.80     4045.13     51.97 o 
   5   5  -1     2919.97     2903.41     47.04 o 
   6   5  -1     4713.59     4614.23     69.15 o 
   7   5  -1      932.71      912.38     27.81 o 
   8   5  -1      574.09      555.12     18.67 o 
   9   5  -1     3203.31     2938.77     41.24 o 
  10   5  -1     1594.60     1543.83     34.99 o 
  11   5  -1     1193.90     1161.15     30.36 o 
  12   5  -1      797.48      818.80     26.60 o 
  13   5  -1      570.87      531.08     37.84 o 
  14   5  -1      540.63      585.52     29.08 o 
  15   5  -1      170.16      109.74     21.03 o 
  16   5  -1       61.86       10.57     30.04 o 
  17   5  -1      686.13      721.19     34.97 o 
  18   5  -1      145.47      108.50     33.58 o 
  19   5  -1       70.52       59.55     32.60 o 
  20   5  -1      418.36      475.37     61.40 o 
  21   5  -1      505.48      458.19     48.98 o 
  22   5  -1       22.91       25.11     41.12 o 
  23   5  -1      293.90      225.58    102.14 o 
  24   5  -1      765.98      774.17    129.81 o 
   1   6  -1      808.12      780.81     27.57 o 
   2   6  -1    11327.29    11462.42    181.20 o 
   3   6  -1      123.61      101.51     18.22 o 
   4   6  -1      735.92      726.65     22.35 o 
   5   6  -1     1163.27     1197.80     36.81 o 
   6   6  -1      519.78      516.67     34.74 o 
   7   6  -1     2358.36     2321.25     39.73 o 
   8   6  -1     3014.85     3023.99    132.81 o 
   9   6  -1      585.03      624.05     74.47 o 
  10   6  -1     3321.18     3000.20    125.78 o 
  11   6  -1      120.58      101.03     29.58 o 
  12   6  -1      329.00      328.40     45.33 o 
  13   6  -1     1773.56     1779.89     67.64 o 
  14   6  -1       19.23       16.86     20.67 o 
  15   6  -1       82.48       70.04     20.92 o 
  16   6  -1     2276.64     2218.64     53.35 o 
  17   6  -1      593.86      618.58     32.23 o 
  18   6  -1        2.71       -2.81     25.44 o 
  19   6  -1       58.51       55.05     23.75 o 
  20   6  -1     1005.99      976.18    146.57 o 
  21   6  -1       78.02      243.73    109.45 o 
  22   6  -1       84.83      125.83    118.31 o 
  23   6  -1        9.93      127.15    119.22 o 
   0   7  -1      491.41      541.09     44.27 o 
   1   7  -1     3479.41     3667.63     69.56 o 
   2   7  -1       63.82       87.29     19.02 o 
   3   7  -1     2920.40     2877.86     74.72 o 
   4   7  -1       75.35       95.93     19.48 o 
   5   7  -1     2455.31     2441.09     49.33 o 
   6   7  -1      135.64      139.11     19.82 o 
   7   7  -1      524.09      469.78     32.70 o 
   8   7  -1      177.89      147.58     29.45 o 
   9   7  -1    14509.07    14211.03    204.60 o 
  10   7  -1      606.96      549.82     42.08 o 
  11   7  -1       22.62       36.38     33.52 o 
  12   7  -1      525.01      577.65     33.74 o 
  13   7  -1      985.87     1055.78     64.07 o 
  14   7  -1      119.37       57.56     27.04 o 
  15   7  -1     1747.88     1564.97     65.52 o 
  16   7  -1      148.20      157.16     30.45 o 
  17   7  -1      456.68      394.28     41.91 o 
  18   7  -1      160.57      128.71    118.33 o 
  19   7  -1       63.18      131.40     90.98 o 
  20   7  -1      119.24      174.15     99.25 o 
  21   7  -1        3.16       28.51    120.43 o 
  22   7  -1       46.93      112.57    104.76 o 
   1   8  -1     1180.40     1225.18     38.99 o 
   2   8  -1    15341.73    15745.73    244.18 o 
   3   8  -1       14.34       12.23     18.65 o 
   4   8  -1      723.22      775.31     40.73 o 
   5   8  -1      174.89      176.30     24.94 o 
   6   8  -1      170.56      157.45     23.04 o 
   7   8  -1     2306.80     2230.98     62.39 o 
   8   8  -1      649.91      646.99     25.24 o 
   9   8  -1      294.81      335.32     25.58 o 
  10   8  -1      167.26      229.56     18.29 o 
  11   8  -1      600.17      692.22     35.41 o 
  12   8  -1      233.47      186.02     45.59 o 
  13   8  -1      180.90      152.15     27.00 o 
  14   8  -1       20.57       17.82     30.48 o 
  15   8  -1      214.44      156.36     25.78 o 
  16   8  -1     5669.31     5827.60    338.20 o 
  17   8  -1       31.11       86.56     91.51 o 
  18   8  -1       76.07      -19.53    105.42 o 
  19   8  -1       31.87       20.11     70.86 o 
  20   8  -1       68.57       75.02     80.26 o 
  21   8  -1       49.34       57.28     89.23 o 
   0   9  -1    25494.39    26946.32    648.36 o 
   1   9  -1      804.53      826.02     39.01 o 
   2   9  -1      160.85      183.47     26.09 o 
   3   9  -1      256.87      315.18     32.87 o 
   4   9  -1      533.42      536.17     40.90 o 
   5   9  -1      894.99      942.90     39.53 o 
   6   9  -1     1080.02     1129.44     63.73 o 
   7   9  -1      249.20      291.37     30.48 o 
   8   9  -1      835.71      848.22     51.03 o 
   9   9  -1     1905.84     1916.75     59.08 o 
  10   9  -1      272.91      218.47     23.75 o 
  11   9  -1       66.66       74.83     18.90 o 
  12   9  -1       56.66       46.26     34.18 o 
  13   9  -1      288.70      230.51     31.43 o 
  14   9  -1     1033.75     1262.12    151.57 o 
  15   9  -1       89.62      153.83     95.29 o 
  16   9  -1      108.36      160.81     63.59 o 
  17   9  -1      264.82      300.08     75.69 o 
  18   9  -1     1761.63     2083.15    230.83 o 
  19   9  -1       18.08       52.88     87.01 o 
   1  10  -1       40.00       58.22     26.91 o 
   2  10  -1      205.42      232.90     33.97 o 
   3  10  -1      213.99      167.71     30.04 o 
   4  10  -1       78.22       66.34     24.72 o 
   5  10  -1      116.63      130.03     22.86 o 
   6  10  -1       42.82       66.20     24.26 o 
   7  10  -1     7346.63     7355.55    106.64 o 
   8  10  -1       24.59       15.31     31.06 o 
   9  10  -1      249.79      224.06     34.82 o 
  10  10  -1      144.80      152.86     33.44 o 
  11  10  -1     2054.53     2121.92     79.27 o 
  12  10  -1       60.50       27.60     60.81 o 
  13  10  -1       79.19        7.49     67.33 o 
  14  10  -1      154.17      222.31    116.68 o 
  15  10  -1      207.00      224.58     87.52 o 
  16  10  -1        1.10        8.50     70.32 o 
  17  10  -1      482.69      605.15    106.48 o 
  18  10  -1      105.97      -38.07     91.88 o 
   0  11  -1      103.35      189.93     53.31 o 
   1  11  -1       26.33       51.85     29.99 o 
   2  11  -1      154.73      138.62     35.53 o 
   3  11  -1       11.43       33.64     30.40 o 
   4  11  -1     1871.03     1734.68     75.13 o 
   5  11  -1      261.19      212.03     31.96 o 
   6  11  -1      480.88      556.29     35.53 o 
   7  11  -1      102.57      108.05     24.80 o 
   8  11  -1      729.61      729.12     56.89 o 
   9  11  -1      278.90      358.74     80.63 o 
  10  11  -1      406.21      385.36     81.89 o 
  11  11  -1       49.19       69.30     72.15 o 
  12  11  -1       52.69       44.99     73.28 o 
  13  11  -1       95.08       81.48     94.93 o 
  14  11  -1      271.84      334.49     86.42 o 
  15  11  -1      443.94      665.43    182.98 o 
  16  11  -1        1.09      -68.74    114.69 o 
   1  12  -1      268.34      268.77     50.37 o 
   2  12  -1      598.81      510.91     46.82 o 
   3  12  -1       75.75       27.39     36.94 o 
   4  12  -1      293.04      235.44     35.07 o 
   5  12  -1      372.34      351.44     36.63 o 
   6  12  -1      257.64      170.79     33.47 o 
   7  12  -1      907.97     1005.08    102.10 o 
   8  12  -1      972.45     1249.98    183.53 o 
   9  12  -1       35.12       89.16     72.15 o 
  10  12  -1       48.57       10.80     64.27 o 
  11  12  -1      452.75      533.53    108.19 o 
  12  12  -1       44.61       27.30     77.22 o 
  13  12  -1        7.79       26.41     82.81 o 
   0  13  -1      256.33      206.68     60.57 o 
   1  13  -1      303.15      269.08     43.17 o 
   2  13  -1      109.05       49.75     52.42 o 
   3  13  -1      446.78      391.80     47.37 o 
   4  13  -1       12.96       33.20     37.36 o 
   5  13  -1      129.76      -17.64     70.38 o 
   6  13  -1       16.36      -10.63     62.60 o 
   7  13  -1       24.24       21.41     70.78 o 
   8  13  -1      182.95      207.40     81.45 o 
   9  13  -1       23.32      -41.70     72.68 o 
   4   0   0       91.74      109.26     13.94 o 
   6   0   0     6736.47     6425.05     87.32 o 
   8   0   0    14873.63    14769.94    252.22 o 
  10   0   0     5364.38     5622.81    117.16 o 
  12   0   0      957.12     1014.53     75.78 o 
  14   0   0     9906.77     9786.28    210.94 o 
  16   0   0      204.48      205.60     81.13 o 
  18   0   0     9346.29     9559.16    219.27 o 
  20   0   0      251.55      189.47     72.63 o 
  22   0   0      642.41      523.52     81.99 o 
  24   0   0      138.56      172.90     78.84 o 
  26   0   0      195.45      225.38    110.46 o 
   3   1   0      636.32      770.16     14.87 o 
   4   1   0      115.65      118.64     10.54 o 
   5   1   0     7951.81     7924.55     84.56 o 
   6   1   0     1932.40     1917.28     25.29 o 
   7   1   0    32820.94    31264.14    375.98 o 
   8   1   0       74.43       48.79     13.68 o 
   9   1   0        1.86        2.58     13.93 o 
  10   1   0      438.62      453.88     20.52 o 
  11   1   0    12786.74    11979.35    155.83 o 
  12   1   0      345.84      348.88     30.61 o 
  13   1   0      567.65      618.18     27.87 o 
  14   1   0     2660.98     2849.41     63.24 o 
  15   1   0      919.00      964.70     78.92 o 
  16   1   0     3137.18     3186.30     66.78 o 
  17   1   0     1288.67     1499.95     85.89 o 
  18   1   0      288.91      315.79     35.80 o 
  19   1   0       23.87       44.79     35.48 o 
  20   1   0        3.66      -27.67     45.73 o 
  21   1   0       91.97       59.11     44.47 o 
  22   1   0       66.75        4.84     43.55 o 
  23   1   0       42.83       22.12     52.77 o 
  24   1   0      171.13      192.19     68.83 o 
  25   1   0      436.68      474.63     73.45 o 
  26   1   0       42.59       99.82     62.51 o 
   0   2   0      312.39      313.07     14.70 o 
   1   2   0     4139.55     4097.78     36.51 o 
   2   2   0     1546.14     1497.99     18.93 o 
   3   2   0     5516.94     5743.01     66.60 o 
   4   2   0     9882.38    10062.72     89.57 o 
   5   2   0     5961.80     5931.15     60.76 o 
   6   2   0       19.90       22.16     14.74 o 
   7   2   0      832.97      939.64     25.70 o 
   8   2   0     4042.75     3751.21     46.57 o 
   9   2   0    44041.83    44116.10    621.98 o 
  10   2   0     2039.97     1966.77     33.75 o 
  11   2   0       19.62       25.53     14.11 o 
  12   2   0       59.30      103.20     17.75 o 
  13   2   0      340.96      336.53     23.68 o 
  14   2   0     1027.54     1010.58     34.28 o 
  15   2   0     4441.07     4335.01     77.95 o 
  16   2   0      653.76      647.23     40.67 o 
  17   2   0      406.44      383.06     36.32 o 
  18   2   0     2593.15     2740.33     85.87 o 
  19   2   0      392.64      383.95     44.51 o 
  20   2   0        9.18        9.41     32.36 o 
  21   2   0        6.16       -1.70     45.85 o 
  22   2   0       78.51       40.42     51.86 o 
  23   2   0      615.74      598.64     86.02 o 
  24   2   0       52.24       10.99     55.59 o 
  25   2   0       30.84       56.33     55.72 o 
   1   3   0     3817.23     3975.06     77.54 o 
   2   3   0    15848.29    15569.45    217.81 o 
   3   3   0     1882.83     1865.88     50.39 o 
   4   3   0     4871.47     4305.64     58.96 o 
   5   3   0     5383.00     5541.95     57.86 o 
   6   3   0     2879.45     2906.74     46.88 o 
   7   3   0      483.22      499.49     32.19 o 
   8   3   0    28761.27    29754.35    419.31 o 
   9   3   0      141.15      124.84     22.72 o 
  10   3   0      526.36      723.90     26.99 o 
  11   3   0      967.21     1071.18     52.09 o 
  12   3   0       10.63      136.16     34.52 o 
  13   3   0     1312.44     1286.90     36.69 o 
  14   3   0      202.23      244.07     24.11 o 
  15   3   0      260.94      280.42     27.40 o 
  16   3   0     1322.38     1447.29     48.87 o 
  17   3   0        9.14       16.57     26.29 o 
  18   3   0        4.70       -6.77     27.34 o 
  19   3   0     2262.56     2212.22     69.76 o 
  20   3   0      610.65      595.58     74.53 o 
  21   3   0       46.83       85.93     45.50 o 
  22   3   0      181.72      280.97     60.39 o 
  23   3   0        7.07       29.04     45.18 o 
  24   3   0       72.01      124.26     55.03 o 
  25   3   0       67.05       52.37     67.25 o 
   0   4   0     2110.12     2111.10     44.71 o 
   1   4   0        8.24       -3.03     13.68 o 
   2   4   0     3337.26     3650.40     47.55 o 
   3   4   0    15544.52    14917.56    169.59 o 
   4   4   0        4.74       17.98     10.56 o 
   5   4   0    17847.83    17648.89    199.52 o 
   6   4   0     4667.30     4665.33     53.36 o 
   7   4   0      913.51      936.80     49.80 o 
   8   4   0      415.30      462.79     15.54 o 
   9   4   0     3650.26     3507.31     71.92 o 
  10   4   0      825.63      830.95     31.62 o 
  11   4   0       96.80       78.71     18.65 o 
  12   4   0       41.27       59.76     15.43 o 
  13   4   0     1040.51     1236.57     67.97 o 
  14   4   0      140.50      123.18     27.12 o 
  15   4   0      618.38      678.49     47.92 o 
  16   4   0      181.89      198.03     33.58 o 
  17   4   0      866.36      876.89     41.20 o 
  18   4   0        3.33       12.20     37.76 o 
  19   4   0      214.41      184.95     40.58 o 
  20   4   0      956.13      993.25     92.54 o 
  21   4   0     1075.00     1096.95    181.08 o 
  22   4   0       30.80       -9.46     52.55 o 
  23   4   0      532.29      460.35     64.86 o 
  24   4   0      546.01      516.15     79.54 o 
  25   4   0        0.04       -3.93     61.78 o 
   1   5   0    11264.71    11427.17    148.07 o 
   2   5   0     6306.06     6370.46    128.31 o 
   3   5   0     1795.76     1923.81     38.95 o 
   4   5   0     7162.58     6945.58    124.06 o 
   5   5   0    14215.60    14091.13    186.69 o 
   6   5   0      735.25      763.07     31.20 o 
   7   5   0       38.53       34.44     19.82 o 
   8   5   0      238.95      221.34     15.51 o 
   9   5   0      699.42      719.74     21.75 o 
  10   5   0     4210.35     4063.64     64.19 o 
  11   5   0       82.53      104.31     17.36 o 
  12   5   0        4.05       10.33     23.69 o 
  13   5   0     5111.82     4781.84    158.58 o 
  14   5   0     3141.56     2988.40     50.42 o 
  15   5   0      113.07      100.12     29.26 o 
  16   5   0      747.63      791.99     51.79 o 
  17   5   0      912.24      970.59     46.63 o 
  18   5   0        0.30       52.46     26.09 o 
  19   5   0        4.36      -19.52     41.81 o 
  20   5   0      190.64      188.68     54.55 o 
  21   5   0       65.18       89.18     42.72 o 
  22   5   0      152.42       92.61     69.48 o 
  23   5   0        2.48       62.50     56.46 o 
  24   5   0       20.59       14.07     90.00 o 
   0   6   0      615.17      599.75     26.98 o 
   1   6   0     1040.00     1026.42     30.04 o 
   2   6   0     3484.13     3497.74     55.33 o 
   3   6   0      296.74      307.49     22.35 o 
   4   6   0      104.27      121.65     19.47 o 
   5   6   0     1644.26     1656.07     36.44 o 
   6   6   0     7667.86     7787.10    113.74 o 
   7   6   0      705.25      717.77     29.09 o 
   8   6   0     1382.28     1430.82     33.68 o 
   9   6   0      547.72      558.87     25.21 o 
  10   6   0      376.36      391.01     46.55 o 
  11   6   0       59.61       39.83     19.41 o 
  12   6   0     6373.10     6439.42    112.10 o 
  13   6   0      665.66      653.13     28.46 o 
  14   6   0       35.27       22.52     14.33 o 
  15   6   0      101.26       99.85     19.33 o 
  16   6   0        5.44       34.75     28.31 o 
  17   6   0      106.56       72.47     30.74 o 
  18   6   0      290.55      215.76     24.53 o 
  19   6   0      102.73       96.07     51.13 o 
  20   6   0     1090.50     1157.24     87.79 o 
  21   6   0      280.76      222.69     51.66 o 
  22   6   0        7.53        1.19     82.07 o 
  23   6   0       41.99        7.59    111.23 o 
   1   7   0     8482.64     8616.83    135.92 o 
   2   7   0      207.35      244.51     23.27 o 
   3   7   0       55.12       41.84     20.69 o 
   4   7   0     1102.33     1109.98     27.61 o 
   5   7   0    11244.75    10889.70    146.31 o 
   6   7   0      234.08      252.97     23.06 o 
   7   7   0     3262.85     3113.27     82.77 o 
   8   7   0      143.13      144.03     27.51 o 
   9   7   0     1234.61     1334.99     60.48 o 
  10   7   0       64.24       48.02     19.48 o 
  11   7   0        5.87       23.16     19.52 o 
  12   7   0       21.47       19.74     31.99 o 
  13   7   0     4404.82     4400.42    166.48 o 
  14   7   0       21.39        2.81     26.22 o 
  15   7   0       14.18       18.40     25.28 o 
  16   7   0      566.91      536.91     24.02 o 
  17   7   0       38.11       52.46     28.36 o 
  18   7   0       95.98       76.60     34.97 o 
  19   7   0      598.80      569.74    184.12 o 
  20   7   0      136.19      220.98    120.78 o 
  21   7   0       10.49       76.69    101.37 o 
  22   7   0      174.48       39.35    120.70 o 
   0   8   0      129.62      171.20     27.67 o 
   1   8   0      347.60      376.82     29.12 o 
   2   8   0     3592.26     3709.59     61.29 o 
   3   8   0     6476.92     6418.00     98.10 o 
   4   8   0     1291.48     1230.00     36.79 o 
   5   8   0       68.03       36.31     26.69 o 
   6   8   0      454.09      458.61     26.63 o 
   7   8   0      467.74      528.29     33.33 o 
   8   8   0       41.18       37.58     16.92 o 
   9   8   0      188.55      157.25     26.65 o 
  10   8   0     1790.85     1787.43     56.40 o 
  11   8   0       75.53       60.46     25.50 o 
  12   8   0     2794.44     2729.18    181.09 o 
  13   8   0      172.85       91.25     28.51 o 
  14   8   0        7.77       -3.84     52.89 o 
  15   8   0     1941.66     1608.06    160.08 o 
  16   8   0      794.95      746.51     96.79 o 
  17   8   0       44.09       71.15     77.22 o 
  18   8   0       23.00       44.22     68.30 o 
  19   8   0       25.78       65.50     73.63 o 
  20   8   0       94.12       25.01    123.03 o 
  21   8   0      371.38      316.51    120.00 o 
   1   9   0     4326.98     4333.48     75.71 o 
   2   9   0      114.19      116.28     24.00 o 
   3   9   0        2.47       10.79     21.35 o 
   4   9   0     1115.08     1027.06     53.01 o 
   5   9   0     2093.46     2060.42     49.40 o 
   6   9   0      133.68      117.73     29.93 o 
   7   9   0       19.91       15.45     20.01 o 
   8   9   0       36.16       54.38     22.75 o 
   9   9   0      178.52      198.76     24.31 o 
  10   9   0     1914.89     1927.50     72.22 o 
  11   9   0       85.06       44.82     14.85 o 
  12   9   0      112.99       55.42     38.13 o 
  13   9   0      945.23      946.46     76.44 o 
  14   9   0     3141.88     3233.92    120.68 o 
  15   9   0       35.51      -21.96     62.66 o 
  16   9   0        8.45       41.34     87.80 o 
  17   9   0      206.62      331.42     93.64 o 
  18   9   0      112.78      192.64     85.89 o 
  19   9   0      799.72      640.48    167.08 o 
   0  10   0      504.39      483.89     47.39 o 
   1  10   0       11.47      -24.06     24.06 o 
   2  10   0       17.05       30.91     25.66 o 
   3  10   0     5114.70     5309.63     86.16 o 
   4  10   0       32.77       19.92     24.78 o 
   5  10   0       36.88        6.56     22.13 o 
   6  10   0       16.48       15.21     27.18 o 
   7  10   0     1985.14     2007.07     79.69 o 
   8  10   0       53.02       80.02     23.51 o 
   9  10   0      176.29      137.80     18.95 o 
  10  10   0        3.47       17.64     14.85 o 
  11  10   0     1177.47     1394.91     90.46 o 
  12  10   0       20.39        3.79     36.40 o 
  13  10   0        1.09      -11.24     52.12 o 
  14  10   0       27.78      -18.24     55.83 o 
  15  10   0       32.41        9.69     62.05 o 
  16  10   0        5.37       38.67     69.95 o 
  17  10   0      290.85      416.32     84.63 o 
  18  10   0      152.03       82.09     73.14 o 
   1  11   0      134.60      125.07     30.08 o 
   2  11   0        6.58       55.75     26.73 o 
   3  11   0      203.59      222.14     32.69 o 
   4  11   0     6132.48     6317.04    122.10 o 
   5  11   0      277.77      276.06     36.90 o 
   6  11   0        4.95       23.68     30.66 o 
   7  11   0       29.53       44.44     26.13 o 
   8  11   0     1269.58     1294.05     45.33 o 
   9  11   0      161.56      166.99     37.47 o 
  10  11   0     1600.58     1701.21    267.83 o 
  11  11   0       49.13       82.04     72.53 o 
  12  11   0        3.63      -14.23     61.92 o 
  13  11   0        8.00      -26.47     65.93 o 
  14  11   0      615.11      758.90    133.92 o 
  15  11   0        0.99      -46.14    125.12 o 
  16  11   0        4.43        4.24     83.50 o 
   0  12   0       62.90       98.63     59.78 o 
   1  12   0       73.78      161.97     48.24 o 
   2  12   0       16.43      -11.64     42.76 o 
   3  12   0      383.81      387.88     41.33 o 
   4  12   0       41.37       49.09     38.34 o 
   5  12   0        2.47       43.35     38.77 o 
   6  12   0      283.29      234.79     77.16 o 
   7  12   0      319.69      363.41     63.72 o 
   8  12   0      558.64      569.03     88.25 o 
   9  12   0       14.44      -46.08     61.26 o 
  10  12   0        1.69       54.16     73.30 o 
  11  12   0      682.35      687.42    136.13 o 
  12  12   0      598.50      641.04    111.22 o 
  13  12   0        2.30       22.11     80.23 o 
   1  13   0      547.16      509.16     41.98 o 
   2  13   0       11.70      -24.90     33.41 o 
   3  13   0       56.70       57.41     42.58 o 
   4  13   0       71.67       39.10     63.93 o 
   5  13   0      419.05      258.29     64.16 o 
   6  13   0       19.90       29.43     75.43 o 
   7  13   0      254.26      219.27     70.28 o 
   8  13   0      302.06      206.68     91.23 o 
   9  13   0       70.26       75.27     93.39 o 
   4   0   1     1748.12     1698.40     43.32 o 
   6   0   1      422.63      421.76     31.01 o 
   8   0   1     8211.58     8007.71    116.79 o 
  10   0   1     8431.63     7997.37    129.92 o 
  12   0   1     2264.34     2072.83    121.22 o 
  14   0   1    13982.15    13528.98    256.59 o 
  16   0   1      633.26      506.14     58.66 o 
  18   0   1     3464.24     3363.20    163.81 o 
  20   0   1      334.18      367.63     70.38 o 
  22   0   1       78.46      126.37     77.93 o 
  24   0   1      196.38      250.68     81.48 o 
  26   0   1      123.22      357.87     92.46 o 
   2   1   1     5246.98     5486.62     79.04 o 
   3   1   1    60704.76    63354.71   1036.26 o 
   4   1   1    12460.52    12667.24    182.62 o 
   5   1   1     3631.65     3728.65     50.21 o 
   6   1   1     4512.53     4237.91     53.65 o 
   7   1   1     5246.80     5220.13    109.60 o 
   8   1   1      170.07      154.08     19.34 o 
   9   1   1      904.97      998.29     23.23 o 
  10   1   1      106.86      112.37     16.01 o 
  11   1   1     9222.34     8501.07    104.78 o 
  12   1   1     5019.20     4769.52     81.21 o 
  13   1   1      348.57      375.77     27.51 o 
  14   1   1      150.59      110.58     24.04 o 
  15   1   1     7217.20     7278.07    121.03 o 
  16   1   1      339.91      403.69     50.79 o 
  17   1   1      621.86      616.91     54.61 o 
  18   1   1     1199.70     1158.61     96.29 o 
  19   1   1      110.44       54.50     37.77 o 
  20   1   1      124.23      124.14     57.13 o 
  21   1   1     1769.64     1718.94     91.48 o 
  22   1   1      113.83       93.74     51.23 o 
  23   1   1       32.16       17.75     50.62 o 
  24   1   1       42.90       26.85     59.16 o 
  25   1   1       27.10       -6.39     78.54 o 
  26   1   1       14.50       82.84    115.55 o 
   1   2   1      460.05      437.81     18.60 o 
   2   2   1      373.01      385.78     25.99 o 
   3   2   1      349.84      351.22      9.89 o 
   4   2   1    32226.64    32079.43    416.13 o 
   5   2   1    37550.42    37527.14    540.99 o 
   6   2   1     5132.04     5148.09     58.91 o 
   7   2   1     3557.35     3506.24     49.06 o 
   8   2   1     7563.49     7398.03     92.79 o 
   9   2   1     3690.35     3791.48     62.04 o 
  10   2   1     7015.73     7162.07    101.14 o 
  11   2   1      374.49      421.99     22.99 o 
  12   2   1      770.93      687.72     40.85 o 
  13   2   1      949.26      908.57     38.23 o 
  14   2   1     1279.71     1424.64     43.57 o 
  15   2   1       44.08       40.59     22.46 o 
  16   2   1      631.03      678.80     40.84 o 
  17   2   1      310.01      329.25     52.77 o 
  18   2   1      403.87      321.98     45.62 o 
  19   2   1      552.40      615.71     60.46 o 
  20   2   1       80.66       86.22     44.94 o 
  21   2   1       79.54       48.17     61.35 o 
  22   2   1     1779.53     1825.41     92.33 o 
  23   2   1      681.49      617.36     82.67 o 
  24   2   1        7.88       37.23     54.75 o 
  25   2   1      154.34      211.85     73.78 o 
   0   3   1     2936.48     3111.47     39.74 o 
   1   3   1     6128.54     6110.84     84.99 o 
   2   3   1     4890.92     4699.77     56.68 o 
   3   3   1      478.86      458.37     15.85 o 
   4   3   1       42.42       65.90     10.32 o 
   5   3   1     5935.91     5907.57    144.49 o 
   6   3   1    43643.57    43613.88    668.10 o 
   7   3   1      311.81      333.12     16.98 o 
   8   3   1     6919.28     6876.57     84.41 o 
   9   3   1      628.25      643.14     19.74 o 
  10   3   1     2031.64     2011.98     41.70 o 
  11   3   1     5412.76     5582.33     74.61 o 
  12   3   1     5199.97     5043.41     92.53 o 
  13   3   1      405.35      416.87     22.97 o 
  14   3   1      104.10      149.55     28.16 o 
  15   3   1      691.65      637.11     34.59 o 
  16   3   1      621.86      617.00     42.77 o 
  17   3   1      175.63      121.00     34.09 o 
  18   3   1      789.11      929.60     90.54 o 
  19   3   1      840.03      823.69     53.89 o 
  20   3   1     1324.62     1464.43     72.28 o 
  21   3   1       38.44       -1.47     40.86 o 
  22   3   1       49.81      -28.46     47.83 o 
  23   3   1       73.47      201.17     55.26 o 
  24   3   1      189.99      243.87     71.75 o 
  25   3   1       36.60      110.18     66.28 o 
   1   4   1      819.28      719.59     18.31 o 
   2   4   1     1239.41     1203.38     24.55 o 
   3   4   1     3599.75     3692.59     59.60 o 
   4   4   1     4251.39     4319.28     60.02 o 
   5   4   1    25903.22    27510.55    355.86 o 
   6   4   1      585.15      611.64     18.36 o 
   7   4   1     7266.19     7286.05    112.06 o 
   8   4   1     1632.07     1733.98     40.49 o 
   9   4   1      154.33      160.52     13.94 o 
  10   4   1     3015.56     3119.35     45.52 o 
  11   4   1     1350.76     1298.73     39.25 o 
  12   4   1      325.19      339.10     26.38 o 
  13   4   1     5102.19     5354.53    134.98 o 
  14   4   1      826.47      833.45     35.70 o 
  15   4   1      263.25      250.68     29.01 o 
  16   4   1      140.80      125.98     23.78 o 
  17   4   1      482.53      500.35     38.67 o 
  18   4   1      476.12      433.10     44.34 o 
  19   4   1      501.79      559.41     87.79 o 
  20   4   1      697.27      800.83     62.79 o 
  21   4   1       56.08       55.06     40.98 o 
  22   4   1      412.65      376.36     61.94 o 
  23   4   1      280.98      191.12     60.50 o 
  24   4   1       35.88      116.77     58.53 o 
  25   4   1       17.77       66.75     53.83 o 
   0   5   1     3503.78     3315.31     52.52 o 
   1   5   1     3362.89     3425.07     45.08 o 
   2   5   1     1118.36     1160.67     26.79 o 
   3   5   1     7445.15     7635.12     89.06 o 
   4   5   1     3869.84     3984.28    110.60 o 
   5   5   1     2900.56     2914.83     39.66 o 
   6   5   1     4746.55     4611.86     70.62 o 
   7   5   1      942.29      934.70     57.63 o 
   8   5   1      562.27      564.29     39.69 o 
   9   5   1     3172.41     3061.47     43.00 o 
  10   5   1     1592.78     1572.89     31.76 o 
  11   5   1     1171.51     1131.08     66.23 o 
  12   5   1      789.41      748.51     32.83 o 
  13   5   1      577.53      604.47     31.51 o 
  14   5   1      537.40      564.16     33.12 o 
  15   5   1      174.75      137.72     20.92 o 
  16   5   1       59.96       69.62     35.43 o 
  17   5   1      681.01      821.93     61.51 o 
  18   5   1      133.68      132.04     32.26 o 
  19   5   1       70.62       79.01     39.23 o 
  20   5   1      418.27      598.08     64.35 o 
  21   5   1      505.58      517.90     64.78 o 
  22   5   1       23.25       22.37     46.75 o 
  23   5   1      297.52      283.42     83.54 o 
  24   5   1      768.59      604.90    119.45 o 
   1   6   1      800.45      811.54     20.13 o 
   2   6   1    11246.50    10862.10    122.18 o 
   3   6   1      124.35      148.55     15.30 o 
   4   6   1      779.06      824.56     20.11 o 
   5   6   1     1183.38     1156.59     33.11 o 
   6   6   1      517.63      553.59     25.63 o 
   7   6   1     2360.30     2375.04     50.88 o 
   8   6   1     3034.94     3050.28     43.47 o 
   9   6   1      585.23      594.61     37.06 o 
  10   6   1     3270.13     3202.46     46.34 o 
  11   6   1      124.49       97.16     15.18 o 
  12   6   1      333.99      458.95     48.84 o 
  13   6   1     1794.92     1795.37     72.56 o 
  14   6   1       23.23        1.27     34.79 o 
  15   6   1       80.58       49.00     28.20 o 
  16   6   1     2302.15     2266.96     66.97 o 
  17   6   1      592.00      508.57     39.73 o 
  18   6   1        2.26       18.07     37.87 o 
  19   6   1       56.17       68.23     44.13 o 
  20   6   1     1002.35     1030.20     67.78 o 
  21   6   1       76.74       80.75     48.75 o 
  22   6   1       82.23      150.76    121.11 o 
  23   6   1        9.30      -63.64    114.76 o 
   0   7   1      494.32      604.73     51.86 o 
   1   7   1     3460.92     3401.85     55.62 o 
   2   7   1       64.04       79.91     16.98 o 
   3   7   1     2942.13     2880.04     47.56 o 
   4   7   1       74.96       87.62     17.18 o 
   5   7   1     2480.54     2419.73     41.35 o 
   6   7   1      135.39      107.21     17.69 o 
   7   7   1      511.84      510.57     31.81 o 
   8   7   1      177.71      210.39     24.41 o 
   9   7   1    14504.05    14374.59    189.86 o 
  10   7   1      606.99      623.68     43.28 o 
  11   7   1       19.90       30.55     31.92 o 
  12   7   1      526.48      526.49     33.48 o 
  13   7   1      999.49     1035.39     57.17 o 
  14   7   1      120.31      144.09     40.45 o 
  15   7   1     1744.16     1672.23     63.53 o 
  16   7   1      148.72      124.15     32.89 o 
  17   7   1      454.23      459.21     37.22 o 
  18   7   1      160.91       99.31     33.57 o 
  19   7   1       62.35      139.28     65.03 o 
  20   7   1      119.49      199.86     79.16 o 
  21   7   1        3.40       88.62    115.90 o 
  22   7   1       46.81      156.22    105.73 o 
   1   8   1     1185.02     1201.31     36.01 o 
   2   8   1    15390.38    15253.03    196.54 o 
   3   8   1       14.21        7.85     18.73 o 
   4   8   1      758.49      791.81     53.77 o 
   5   8   1      178.28      132.14     24.03 o 
   6   8   1      170.19      181.24     23.77 o 
   7   8   1     2330.38     2246.41     53.31 o 
   8   8   1      679.12      697.21     47.12 o 
   9   8   1      293.37      251.18     34.24 o 
  10   8   1      170.45      193.93     27.12 o 
  11   8   1      596.66      655.24     45.13 o 
  12   8   1      238.18      220.77     38.41 o 
  13   8   1      174.52      148.47     33.97 o 
  14   8   1       17.99       -6.90     31.08 o 
  15   8   1      215.19      165.21     41.27 o 
  16   8   1     5670.45     5344.69    439.77 o 
  17   8   1       33.48       11.77     47.88 o 
  18   8   1       78.48       72.01     95.36 o 
  19   8   1       29.76       38.92     70.94 o 
  20   8   1       66.89       86.28     80.35 o 
  21   8   1       48.64      -96.80     96.80 o 
   0   9   1    25540.79    25757.24    568.21 o 
   1   9   1      798.63      824.03     35.38 o 
   2   9   1      163.51      191.18     24.47 o 
   3   9   1      255.37      280.72     28.67 o 
   4   9   1      536.73      565.25     34.56 o 
   5   9   1      886.99      924.44     42.48 o 
   6   9   1     1050.96     1091.82     34.00 o 
   7   9   1      253.79      266.71     20.25 o 
   8   9   1      837.52      795.31     34.09 o 
   9   9   1     1915.76     1883.39     79.98 o 
  10   9   1      276.02      274.77     55.03 o 
  11   9   1       70.32       96.83     33.45 o 
  12   9   1       64.14      106.99     56.01 o 
  13   9   1      290.51      264.88     76.54 o 
  14   9   1     1031.25     1190.04    116.46 o 
  15   9   1       84.46        3.49     66.79 o 
  16   9   1      106.34       67.03     88.35 o 
  17   9   1      260.42      364.62     87.32 o 
  18   9   1     1763.28     1879.82    193.11 o 
  19   9   1       18.02        3.32    116.03 o 
   1  10   1       35.86       47.70     26.44 o 
   2  10   1      202.55      224.23     33.03 o 
   3  10   1      215.39      235.17     27.83 o 
   4  10   1       78.77       86.38     22.95 o 
   5  10   1      120.27       96.72     29.34 o 
   6  10   1       43.13       33.49     24.88 o 
   7  10   1     7328.66     7318.28    144.19 o 
   8  10   1       24.13        8.89     21.57 o 
   9  10   1      253.25      168.97     43.26 o 
  10  10   1      147.48      160.22     34.90 o 
  11  10   1     2058.00     2275.54    112.02 o 
  12  10   1       60.98       60.05     41.30 o 
  13  10   1       89.38       14.17     44.62 o 
  14  10   1      153.24       54.02     73.92 o 
  15  10   1      204.28      142.26     73.39 o 
  16  10   1        0.91      -60.79     70.07 o 
  17  10   1      480.42      399.44    121.83 o 
  18  10   1      105.54       19.02     75.92 o 
   0  11   1      121.24      150.71     48.97 o 
   1  11   1       27.78        9.02     24.76 o 
   2  11   1      147.44      167.56     27.96 o 
   3  11   1       11.51       10.00     26.90 o 
   4  11   1     1877.25     1774.77     51.83 o 
   5  11   1      263.20      232.52     28.73 o 
   6  11   1      478.61      419.90     48.55 o 
   7  11   1      101.42       52.47     23.14 o 
   8  11   1      722.94      808.06     66.03 o 
   9  11   1      282.56      309.90     56.53 o 
  10  11   1      403.72      222.12     72.53 o 
  11  11   1       49.49       98.48     83.80 o 
  12  11   1       46.85      115.58     74.65 o 
  13  11   1       95.91      123.53     69.70 o 
  14  11   1      271.14      267.05     75.26 o 
  15  11   1      445.17      504.72     87.45 o 
  16  11   1        1.30      -96.17    120.36 o 
   1  12   1      271.22      260.51     44.50 o 
   2  12   1      598.24      538.23     41.91 o 
   3  12   1       76.25      132.37     33.88 o 
   4  12   1      303.02      282.11     35.66 o 
   5  12   1      376.88      318.83     41.49 o 
   6  12   1      256.95      163.64     51.73 o 
   7  12   1      907.76     1017.43     64.90 o 
   8  12   1      968.72      942.05     85.92 o 
   9  12   1       34.42       74.01     81.91 o 
  10  12   1       46.20      108.28     73.41 o 
  11  12   1      453.89      446.04     87.60 o 
  12  12   1       43.90       13.97     80.49 o 
  13  12   1        6.32       -2.89     71.30 o 
   0  13   1      255.45      179.29     49.89 o 
   1  13   1      298.34      262.83     41.99 o 
   2  13   1      106.61      132.86     41.81 o 
   3  13   1      445.83      411.89     64.29 o 
   4  13   1       12.26       11.98     50.56 o 
   5  13   1      132.19       90.30     63.27 o 
   6  13   1       16.82       54.03     84.25 o 
   7  13   1       26.34      -24.57     84.25 o 
   8  13   1      187.05      157.51     95.42 o 
   9  13   1       25.65       27.31     63.66 o 
   2   0   2     1309.10     1354.89     51.99 o 
   4   0   2    19696.89    19401.45    337.15 o 
   6   0   2     2822.90     2704.64     56.40 o 
   8   0   2     7923.51     7922.61    147.21 o 
  10   0   2      254.21      274.28     32.97 o 
  12   0   2     2945.14     2941.89     84.82 o 
  14   0   2     5018.00     5046.67    143.11 o 
  16   0   2       70.40       58.78     70.18 o 
  18   0   2     8371.78     8552.88    367.76 o 
  20   0   2      768.56      718.24     84.52 o 
  22   0   2      145.98      198.50     71.04 o 
  24   0   2      227.02       96.34    112.63 o 
  26   0   2      370.98      413.38    108.43 o 
   1   1   2    15072.93    15644.03    174.48 o 
   2   1   2    21484.81    22442.34    273.60 o 
   3   1   2    13050.04    13332.03    183.46 o 
   4   1   2     3118.76     3095.01     36.64 o 
   5   1   2     2084.25     2245.34     39.29 o 
   6   1   2      885.80      830.46     32.88 o 
   7   1   2    13179.19    12870.87    181.19 o 
   8   1   2     1319.08     1397.51     31.11 o 
   9   1   2      362.59      379.15     30.70 o 
  10   1   2     1126.32     1091.72     35.56 o 
  11   1   2     9601.02     9069.55    127.70 o 
  12   1   2      408.01      401.64     37.74 o 
  13   1   2      575.48      643.83     36.30 o 
  14   1   2      361.12      460.26     31.58 o 
  15   1   2      822.28      917.06     52.10 o 
  16   1   2     3205.82     3076.07     89.80 o 
  17   1   2      264.18      372.21     59.93 o 
  18   1   2      909.80      928.17     66.23 o 
  19   1   2      142.43      164.84     51.29 o 
  20   1   2       41.85       82.65     43.30 o 
  21   1   2      474.09      409.95     55.35 o 
  22   1   2       39.22       79.13     58.66 o 
  23   1   2       61.99      141.01     59.39 o 
  24   1   2      167.65      142.92     62.21 o 
  25   1   2     1036.73     1008.46    144.32 o 
  26   1   2       22.81       53.60     76.00 o 
   0   2   2     4613.55     4715.89    216.68 o 
   1   2   2     3207.62     3233.09     64.52 o 
   2   2   2     3434.60     3537.39     50.55 o 
   3   2   2    12325.00    11934.78    178.83 o 
   4   2   2    16561.66    16229.14    219.75 o 
   5   2   2    12372.43    12210.25    165.45 o 
   6   2   2      666.94      658.33     55.28 o 
   7   2   2     4128.02     4105.07     69.29 o 
   8   2   2     2915.93     2977.54     60.34 o 
   9   2   2    10929.33    10715.64    162.57 o 
  10   2   2      312.45      420.72     79.43 o 
  11   2   2      586.04      537.95     34.07 o 
  12   2   2     1119.51     1103.18     86.79 o 
  13   2   2     2371.08     2302.92     78.67 o 
  14   2   2      703.76      672.12     42.09 o 
  15   2   2     2951.52     2988.75     71.46 o 
  16   2   2      858.12      991.84     50.74 o 
  17   2   2      718.90      872.54     71.14 o 
  18   2   2     1918.59     1995.02     80.82 o 
  19   2   2      335.53      315.82     45.59 o 
  20   2   2       68.29       33.22     39.73 o 
  21   2   2      348.29      446.84     61.14 o 
  22   2   2       29.69       49.50     49.46 o 
  23   2   2      811.97      744.73    125.81 o 
  24   2   2       63.52       51.39     52.36 o 
  25   2   2      208.75      228.65     73.93 o 
   1   3   2     3305.62     3388.78     52.86 o 
   2   3   2     8099.40     7787.41    131.23 o 
   3   3   2      272.47      267.81     11.61 o 
   4   3   2     3050.18     2887.86     56.03 o 
   5   3   2     2422.12     2459.14     46.35 o 
   6   3   2     9545.43     9668.36    138.09 o 
   7   3   2     8137.09     7967.08    159.82 o 
   8   3   2    10167.22    10189.27    155.06 o 
   9   3   2     1179.28     1135.17     41.65 o 
  10   3   2    10705.94    10830.32    180.44 o 
  11   3   2     2954.89     2884.15     71.45 o 
  12   3   2      621.70      722.25     47.17 o 
  13   3   2     1319.81     1379.34     53.71 o 
  14   3   2       31.96       36.80     29.08 o 
  15   3   2      370.15      374.90     45.69 o 
  16   3   2      890.20      972.46     52.74 o 
  17   3   2        4.88       42.31     35.82 o 
  18   3   2      153.30      135.44     40.42 o 
  19   3   2      650.40      696.23     77.35 o 
  20   3   2     1550.30     1654.74    105.80 o 
  21   3   2       74.48       81.32     56.31 o 
  22   3   2      355.99      319.59     61.64 o 
  23   3   2       14.22       19.21     55.26 o 
  24   3   2      261.06      224.77     65.85 o 
  25   3   2       81.68      108.09     58.94 o 
   0   4   2     8167.29     8752.27    177.33 o 
   1   4   2     1728.88     1711.01     25.32 o 
   2   4   2     2036.01     2150.35     70.69 o 
   3   4   2     6579.80     6577.17     77.49 o 
   4   4   2     2442.86     2471.08     44.04 o 
   5   4   2     6713.23     6894.06    131.06 o 
   6   4   2     1553.29     1548.33     35.94 o 
   7   4   2      445.17      497.59     32.97 o 
   8   4   2     1624.81     1542.76     50.41 o 
   9   4   2     2683.27     2462.57     93.54 o 
  10   4   2     1375.14     1376.14     62.28 o 
  11   4   2     1163.07     1200.68     42.72 o 
  12   4   2      789.57      789.72     51.66 o 
  13   4   2     1235.37     1361.51     56.28 o 
  14   4   2      656.69      675.96     45.61 o 
  15   4   2      778.95      785.44     62.83 o 
  16   4   2      156.88      186.77     34.27 o 
  17   4   2      242.00      259.92     38.67 o 
  18   4   2      515.56      498.54     47.38 o 
  19   4   2       66.65       -0.97     32.67 o 
  20   4   2     1247.48     1295.13    159.86 o 
  21   4   2      866.32      988.87     81.54 o 
  22   4   2      177.17       99.47     57.14 o 
  23   4   2      608.13      498.31     75.00 o 
  24   4   2      425.06      365.42    112.01 o 
  25   4   2        8.11       -2.49     74.18 o 
   1   5   2      476.03      516.18     17.38 o 
   2   5   2      206.63      197.71     14.72 o 
   3   5   2     2875.28     2921.34     38.07 o 
   4   5   2     5016.61     4999.12     58.77 o 
   5   5   2     5022.17     5157.00     49.98 o 
   6   5   2     1593.95     1561.62     48.94 o 
   7   5   2      427.28      409.10     37.85 o 
   8   5   2      782.74      757.34     46.52 o 
   9   5   2      371.88      389.17     48.81 o 
  10   5   2     2798.96     2771.43     63.74 o 
  11   5   2      623.67      648.07     36.95 o 
  12   5   2      281.84      214.94     39.57 o 
  13   5   2     2095.94     2138.18     64.55 o 
  14   5   2      379.12      419.62     52.52 o 
  15   5   2      657.78      655.53     48.71 o 
  16   5   2      540.07      401.13     51.21 o 
  17   5   2     1189.48     1230.01     60.33 o 
  18   5   2      422.73      510.58     70.86 o 
  19   5   2      339.74      328.73     46.53 o 
  20   5   2      456.20      437.70     46.89 o 
  21   5   2       24.50       14.05     38.56 o 
  22   5   2      361.60      352.88     70.03 o 
  23   5   2      134.92      128.02     53.84 o 
  24   5   2      115.92       49.20     58.06 o 
   0   6   2     3515.87     3788.36     71.39 o 
   1   6   2     2538.52     2450.40     48.18 o 
   2   6   2     3300.96     3194.34     53.72 o 
   3   6   2      942.06      956.79     26.86 o 
   4   6   2      643.22      659.98     21.17 o 
   5   6   2      403.81      409.91     16.00 o 
   6   6   2    13238.28    13446.32    147.76 o 
   7   6   2     1302.66     1339.62     61.28 o 
   8   6   2      814.05      800.93     42.31 o 
   9   6   2     1665.71     1764.22     95.85 o 
  10   6   2      283.53      258.01     55.28 o 
  11   6   2     1157.58     1110.06    102.55 o 
  12   6   2     2547.28     2410.40     65.00 o 
  13   6   2     1038.75     1068.24     58.38 o 
  14   6   2       17.86       -6.58     45.52 o 
  15   6   2      173.64      143.68     47.54 o 
  16   6   2      693.46      740.93     51.78 o 
  17   6   2       98.96      182.82     38.21 o 
  18   6   2      251.22      252.65     50.42 o 
  19   6   2       34.99       49.16     51.36 o 
  20   6   2     1317.72     1418.22    100.95 o 
  21   6   2       80.56       77.79     45.72 o 
  22   6   2        5.15       -6.10     52.57 o 
  23   6   2      116.37      209.46    121.95 o 
   1   7   2     4855.83     4771.89     72.60 o 
   2   7   2       88.35       75.07     19.65 o 
   3   7   2     1686.21     1752.00     37.20 o 
   4   7   2      428.18      437.28     22.98 o 
   5   7   2     2909.24     2751.63     35.46 o 
   6   7   2     2608.43     2681.12     58.64 o 
   7   7   2      322.43      291.98     15.11 o 
   8   7   2      152.68      177.08     33.48 o 
   9   7   2     2027.02     2086.60     54.49 o 
  10   7   2      318.54      264.61     30.46 o 
  11   7   2      116.08       43.85     41.47 o 
  12   7   2      184.97      151.19     41.52 o 
  13   7   2     4125.37     4399.93    115.73 o 
  14   7   2      205.87      209.62     41.75 o 
  15   7   2      174.29      285.67     48.29 o 
  16   7   2      441.77      505.85     44.04 o 
  17   7   2      678.62      699.79     78.37 o 
  18   7   2      132.56      173.10     59.24 o 
  19   7   2      199.70      167.66     55.84 o 
  20   7   2       35.89       60.87     44.51 o 
  21   7   2       12.32      -72.91     72.91 o 
  22   7   2       60.24       34.56     84.17 o 
   0   8   2      320.12      400.75     65.05 o 
   1   8   2       21.85       32.66     19.96 o 
   2   8   2     7284.05     7105.64     93.79 o 
   3   8   2     1975.31     2063.02     45.98 o 
   4   8   2     2844.09     2746.85     46.67 o 
   5   8   2     2083.62     2049.34     49.60 o 
   6   8   2     1197.24     1277.81     74.76 o 
   7   8   2      867.99      776.20     25.06 o 
   8   8   2      513.43      524.96     47.95 o 
   9   8   2       43.97       42.25     26.21 o 
  10   8   2      855.38      878.48     53.34 o 
  11   8   2     2093.94     2199.40    147.69 o 
  12   8   2     4655.76     4366.81    147.57 o 
  13   8   2       50.88       66.92     32.01 o 
  14   8   2      382.06      385.89     52.28 o 
  15   8   2     1659.40     1554.94    241.69 o 
  16   8   2      366.90      377.94     92.29 o 
  17   8   2        3.32      -28.60     44.52 o 
  18   8   2       14.68        6.42     38.72 o 
  19   8   2       64.14      -81.48     81.48 o 
  20   8   2      552.70      618.80    124.47 o 
  21   8   2      155.07       55.02     87.32 o 
   1   9   2     3390.56     3515.11     68.59 o 
   2   9   2       39.83       47.71     19.37 o 
   3   9   2      130.88      157.31     25.88 o 
   4   9   2     1709.17     1686.29     38.76 o 
   5   9   2     1160.87     1127.00     36.41 o 
   6   9   2     1073.56     1051.35     34.13 o 
   7   9   2      987.69      936.48     43.93 o 
   8   9   2     1321.26     1405.35     95.54 o 
   9   9   2      305.11      270.00     59.67 o 
  10   9   2      439.70      159.54    131.27 o 
  11   9   2       55.41       84.15     31.19 o 
  12   9   2      350.76      309.87     44.93 o 
  13   9   2     1699.36     1803.94    140.06 o 
  14   9   2      890.35      914.42     61.16 o 
  15   9   2       36.12       43.71     75.18 o 
  16   9   2        6.09      -65.28     77.59 o 
  17   9   2      108.40      219.09     82.68 o 
  18   9   2      545.74      599.87    105.36 o 
  19   9   2      403.50      336.40    113.44 o 
   0  10   2      754.24      928.18     65.90 o 
   1  10   2     1349.44     1355.71     47.89 o 
   2  10   2      371.44      411.51     33.10 o 
   3  10   2     2981.56     2859.86     59.96 o 
   4  10   2      198.39      228.11     25.08 o 
   5  10   2      491.33      490.44     37.20 o 
   6  10   2      568.03      569.75     27.71 o 
   7  10   2     1199.43     1199.88     28.30 o 
   8  10   2      155.30      147.67     41.15 o 
   9  10   2       31.67       56.31     38.03 o 
  10  10   2      140.91      156.96     43.94 o 
  11  10   2     1534.86     1625.50     86.03 o 
  12  10   2       11.22       66.08     37.05 o 
  13  10   2      195.14      203.17     42.91 o 
  14  10   2       36.67       10.05     67.51 o 
  15  10   2      641.23      859.53    116.47 o 
  16  10   2       11.39       43.07     80.76 o 
  17  10   2       61.51       99.25     80.99 o 
  18  10   2      167.80      145.04     89.30 o 
   1  11   2       61.13       64.50     26.67 o 
   2  11   2       44.19       43.76     33.26 o 
   3  11   2     1059.68     1097.04     44.58 o 
   4  11   2     4624.79     4659.72     90.66 o 
   5  11   2      189.19      177.78     29.82 o 
   6  11   2      253.55      193.46     31.75 o 
   7  11   2      227.33      331.64     53.83 o 
   8  11   2      755.28      730.60     73.58 o 
   9  11   2       91.23      139.36     52.65 o 
  10  11   2     1767.09     2029.33     90.26 o 
  11  11   2       89.81       56.78     38.21 o 
  12  11   2       29.12       88.53     62.23 o 
  13  11   2      180.15      206.20     67.79 o 
  14  11   2      157.79      208.03     89.76 o 
  15  11   2      178.95      244.36     83.05 o 
   0  12   2      372.24      280.22     52.86 o 
   1  12   2      138.94      123.97     42.02 o 
   2  12   2        8.70       40.65     30.82 o 
   3  12   2      446.06      354.63     40.43 o 
   4  12   2      169.15      123.32     32.78 o 
   5  12   2      162.86      133.48     54.25 o 
   6  12   2      226.39      187.08     61.01 o 
   7  12   2      258.63      279.05     60.08 o 
   8  12   2      423.03      496.34     55.77 o 
   9  12   2       54.04       48.73     42.66 o 
  10  12   2       27.27      148.52     83.77 o 
  11  12   2      293.53      284.95    107.82 o 
  12  12   2      286.29      350.04    116.05 o 
  13  12   2       49.35       18.63    108.11 o 
   1  13   2      356.73      279.44     47.78 o 
   2  13   2       64.45       66.70     40.23 o 
   3  13   2       72.85       48.17     50.56 o 
   4  13   2      510.47      474.99     80.84 o 
   5  13   2      333.30      247.25     79.53 o 
   6  13   2      117.75      125.70     74.00 o 
   7  13   2      397.89      305.03     73.20 o 
   8  13   2      232.02      275.81    182.81 o 
   9  13   2       45.97      -31.19    202.74 o 
   2   0   3     3829.03     3909.30     71.84 o 
   4   0   3     3790.46     3599.59     51.17 o 
   6   0   3     2457.00     2414.64     53.49 o 
   8   0   3      565.63      566.65     33.01 o 
  10   0   3     1366.43     1242.82     74.51 o 
  12   0   3     2762.68     2673.38     79.52 o 
  14   0   3     4182.92     4256.43     99.83 o 
  16   0   3     1968.32     2030.83     96.04 o 
  18   0   3     2041.64     2212.74    115.10 o 
  20   0   3      450.49      417.31    128.00 o 
  22   0   3      842.43     1025.63    168.95 o 
  24   0   3       17.21      176.37     80.25 o 
  26   0   3      601.75      396.82    164.62 o 
   0   1   3     5019.68     5274.92    110.67 o 
   1   1   3    11106.24    11277.49    138.31 o 
   2   1   3    27009.73    28696.69    395.90 o 
   3   1   3    27407.71    27571.61    394.77 o 
   4   1   3    10369.71    10208.61    104.52 o 
   5   1   3     1635.11     1594.90     32.31 o 
   6   1   3     6245.78     6341.75     82.13 o 
   7   1   3      397.14      372.19     20.70 o 
   8   1   3      684.75      690.77     23.46 o 
   9   1   3       27.79      -11.85     16.44 o 
  10   1   3     3092.19     3071.83     53.63 o 
  11   1   3     6497.09     6187.03     89.29 o 
  12   1   3      938.61     1026.74     58.28 o 
  13   1   3     1029.97     1068.13     49.08 o 
  14   1   3       31.04        8.46     37.06 o 
  15   1   3    12970.46    12916.81    228.16 o 
  16   1   3      934.83     1060.81     56.46 o 
  17   1   3      532.11      528.55     90.98 o 
  18   1   3      853.54      848.09     72.78 o 
  19   1   3      140.07      176.12     46.16 o 
  20   1   3      542.55      537.76     68.54 o 
  21   1   3      332.17      280.34     77.54 o 
  22   1   3       80.52      209.64     51.78 o 
  23   1   3      123.30       44.88     51.71 o 
  24   1   3      215.31      447.10    169.58 o 
  25   1   3       98.73       51.44     58.89 o 
   1   2   3     3682.39     3752.41    119.29 o 
   2   2   3     5665.41     5945.02    125.42 o 
   3   2   3    52158.02    52339.75    771.94 o 
   4   2   3    27867.56    27892.45    317.84 o 
   5   2   3     1463.11     1343.98     22.56 o 
   6   2   3      718.89      734.79     28.89 o 
   7   2   3     2797.18     2650.41     49.67 o 
   8   2   3     9959.71    10422.39    167.19 o 
   9   2   3     4205.95     4062.13     71.10 o 
  10   2   3     2344.43     2283.70     57.68 o 
  11   2   3      614.08      545.38     39.54 o 
  12   2   3      447.09      537.46     40.49 o 
  13   2   3     2849.61     2679.70     74.97 o 
  14   2   3     1414.85     1543.36     66.53 o 
  15   2   3     1721.79     1823.73     63.46 o 
  16   2   3      755.94      763.50     51.40 o 
  17   2   3     1174.79     1155.43     57.39 o 
  18   2   3      566.98      502.58     56.28 o 
  19   2   3      340.61      210.92     51.79 o 
  20   2   3      203.88      198.19     61.81 o 
  21   2   3      245.61      300.01     53.17 o 
  22   2   3     1431.59     1558.46    151.25 o 
  23   2   3      213.15      282.34    112.27 o 
  24   2   3       15.19      -19.98     52.60 o 
  25   2   3      163.81      128.01     71.28 o 
   0   3   3     3540.29     3438.35     73.61 o 
   1   3   3     3185.18     3145.05     53.08 o 
   2   3   3      425.36      407.90     13.02 o 
   3   3   3     1001.56      910.66     32.55 o 
   4   3   3     1393.97     1304.50     60.68 o 
   5   3   3     1723.62     1693.37     37.69 o 
   6   3   3     8526.94     8496.55    118.49 o 
   7   3   3     1948.12     1850.96     50.77 o 
   8   3   3     6056.26     5928.09     92.48 o 
   9   3   3     4064.49     3906.27     74.90 o 
  10   3   3      147.20      141.51     64.11 o 
  11   3   3     3447.82     3420.37     77.04 o 
  12   3   3     2589.49     2482.29     68.71 o 
  13   3   3     1277.56     1224.58     57.74 o 
  14   3   3       14.15       87.74     48.52 o 
  15   3   3      208.74      243.57     37.24 o 
  16   3   3      540.98      619.43     45.01 o 
  17   3   3       16.34       -1.02     35.61 o 
  18   3   3     1407.74     1488.92    104.36 o 
  19   3   3       14.12       37.61     39.48 o 
  20   3   3     2369.82     2465.13    100.23 o 
  21   3   3      153.18      100.00     64.52 o 
  22   3   3        8.46      -46.77     46.77 o 
  23   3   3      439.46      460.35     85.29 o 
  24   3   3      751.22      740.49     84.14 o 
  25   3   3       59.99       93.06     98.61 o 
   1   4   3     3342.83     3270.15    100.74 o 
   2   4   3    11269.80    11356.16    121.32 o 
   3   4   3     4466.75     4406.00     89.65 o 
   4   4   3     1515.21     1562.55     46.49 o 
   5   4   3     3956.04     3773.38     67.54 o 
   6   4   3     3469.44     3519.51     72.83 o 
   7   4   3     2598.72     2610.95     70.41 o 
   8   4   3     2656.33     2724.26     64.13 o 
   9   4   3     1237.29     1216.14     41.85 o 
  10   4   3      349.52      344.66     31.22 o 
  11   4   3     2578.96     2560.93     78.47 o 
  12   4   3       14.21      -30.83     30.83 o 
  13   4   3     2346.78     2401.65     96.77 o 
  14   4   3      157.51      148.74     39.52 o 
  15   4   3      115.62      101.61     43.09 o 
  16   4   3     1102.08     1160.89     59.18 o 
  17   4   3      881.38      971.06     56.94 o 
  18   4   3      722.19      582.13     87.00 o 
  19   4   3     1078.08     1107.52    129.12 o 
  20   4   3      285.75      423.76     76.17 o 
  21   4   3      326.55      394.37     54.24 o 
  22   4   3      273.11      286.58     66.72 o 
  23   4   3      345.81      237.39     84.79 o 
  24   4   3      195.79      227.54     63.77 o 
   0   5   3     1974.92     2175.04     43.86 o 
   1   5   3      932.90      939.74     23.41 o 
   2   5   3     2426.45     2442.52     71.82 o 
   3   5   3       21.89       35.24     11.99 o 
   4   5   3     3372.90     3505.45     64.46 o 
   5   5   3     3920.04     3944.30    116.30 o 
   6   5   3     4479.18     4279.87     78.46 o 
   7   5   3      813.22      797.70     37.82 o 
   8   5   3     3667.86     3573.10     74.10 o 
   9   5   3     5673.23     5663.18    110.44 o 
  10   5   3     2103.28     2051.25    145.82 o 
  11   5   3     2099.42     2121.95     82.79 o 
  12   5   3     2857.00     2974.98     90.59 o 
  13   5   3      380.86      341.04     41.02 o 
  14   5   3      446.55      533.74     51.93 o 
  15   5   3      186.50      205.93     42.12 o 
  16   5   3      388.66      396.68     46.56 o 
  17   5   3      983.16     1069.79     81.11 o 
  18   5   3      123.09      166.49     41.87 o 
  19   5   3       68.58      122.49     43.03 o 
  20   5   3      389.04      415.48     57.65 o 
  21   5   3      496.18      416.91     52.78 o 
  22   5   3      164.32      119.16     52.41 o 
  23   5   3      366.98      283.72     62.57 o 
  24   5   3      222.49      186.73     88.34 o 
   1   6   3     3549.65     3438.87     53.21 o 
   2   6   3     7832.13     7442.16     79.05 o 
   3   6   3      813.20      855.41     44.91 o 
   4   6   3      948.27     1014.24     26.79 o 
   5   6   3      691.11      677.85     14.24 o 
   6   6   3      446.23      528.89     44.38 o 
   7   6   3      115.81      122.99     27.87 o 
   8   6   3      703.62      793.86     95.36 o 
   9   6   3     1600.21     1621.36     53.54 o 
  10   6   3     1407.50     1412.34     49.72 o 
  11   6   3      546.39      426.41     51.02 o 
  12   6   3      322.22      351.22     60.03 o 
  13   6   3     1618.23     1797.29     80.87 o 
  14   6   3      339.02      380.04     43.90 o 
  15   6   3      776.09      643.98     76.22 o 
  16   6   3     1986.91     2057.77    106.29 o 
  17   6   3       30.34       41.49     40.91 o 
  18   6   3      171.99      122.43     41.98 o 
  19   6   3      142.08      108.35     52.43 o 
  20   6   3      485.34      552.88     66.42 o 
  21   6   3       32.34       -0.04     41.82 o 
  22   6   3       32.79       40.84     52.81 o 
  23   6   3       79.72       -3.45     68.61 o 
   0   7   3      680.20      764.03     58.03 o 
   1   7   3     1766.74     1738.37     35.49 o 
   2   7   3      261.81      279.42     21.85 o 
   3   7   3     1623.62     1606.61     30.87 o 
   4   7   3      109.31      103.08     17.31 o 
   5   7   3     2834.82     2764.31     36.29 o 
   6   7   3      621.56      585.36     41.52 o 
   7   7   3      506.38      556.28     34.95 o 
   8   7   3      283.79      307.38     46.98 o 
   9   7   3     3869.81     3911.43    106.18 o 
  10   7   3      924.47      912.04     59.53 o 
  11   7   3     1420.92     1410.74     54.14 o 
  12   7   3        9.09       73.59     30.98 o 
  13   7   3      182.45      113.81     45.31 o 
  14   7   3      277.71      253.38     39.66 o 
  15   7   3     1458.49     1565.07     90.54 o 
  16   7   3      526.80      537.21     65.05 o 
  17   7   3     1234.93     1325.44     99.55 o 
  18   7   3      474.45      336.43     88.52 o 
  19   7   3       48.30       46.01     46.15 o 
  20   7   3       79.89      115.59     48.48 o 
  21   7   3      204.27       24.10     71.69 o 
  22   7   3        4.71      -42.10     76.15 o 
   1   8   3      638.35      657.92     32.11 o 
   2   8   3     4625.37     4496.39     73.94 o 
   3   8   3       66.25      121.98     17.73 o 
   4   8   3     1116.65     1254.10     37.16 o 
   5   8   3      449.15      472.37     32.65 o 
   6   8   3      899.11      870.10     22.41 o 
   7   8   3      236.97      316.08     33.48 o 
   8   8   3      455.05      400.31     50.42 o 
   9   8   3      687.20      709.85     56.78 o 
  10   8   3     2091.08     2191.41     86.54 o 
  11   8   3      708.95      702.92     45.76 o 
  12   8   3      130.01      151.89     50.90 o 
  13   8   3       10.58      -21.00     30.26 o 
  14   8   3      424.25      457.31     57.49 o 
  15   8   3       34.99      117.96     70.28 o 
  16   8   3     2804.39     2950.32    118.01 o 
  17   8   3      112.99       74.49     56.45 o 
  18   8   3      372.73      473.21     91.68 o 
  19   8   3       25.03       47.62     55.03 o 
  20   8   3      134.78      229.68     98.02 o 
  21   8   3       41.28       74.51    173.58 o 
   0   9   3     9363.82     9212.48    209.76 o 
   1   9   3      926.31      949.55     65.22 o 
   2   9   3      481.17      467.92     28.98 o 
   3   9   3       81.05       64.71     30.79 o 
   4   9   3      676.77      719.59     65.03 o 
   5   9   3      426.56      425.11     28.87 o 
   6   9   3      380.83      359.74     23.12 o 
   7   9   3        3.85       53.86     31.52 o 
   8   9   3      914.48     1070.10     52.48 o 
   9   9   3     1127.43     1277.64     59.85 o 
  10   9   3      333.28      338.12     50.71 o 
  11   9   3      107.27       75.02     32.20 o 
  12   9   3      478.54      518.72     82.29 o 
  13   9   3      135.01       97.83     48.51 o 
  14   9   3      619.22      678.22     69.33 o 
  15   9   3       45.49       59.06     42.48 o 
  16   9   3       33.51      146.14     72.99 o 
  17   9   3      435.55      530.14    110.42 o 
  18   9   3     1309.87     1241.77    129.60 o 
  19   9   3       11.14      -81.21     81.21 o 
   1  10   3      756.53      819.51     35.02 o 
   2  10   3     1354.83     1516.65     54.89 o 
   3  10   3      150.16      145.25     32.52 o 
   4  10   3     1104.27     1083.58     61.05 o 
   5  10   3      569.39      545.71     28.34 o 
   6  10   3        7.57       15.02     15.64 o 
   7  10   3     3783.14     3844.11    113.17 o 
   8  10   3       33.62        6.33     48.00 o 
   9  10   3       32.35        7.28     36.02 o 
  10  10   3      185.39      240.16     44.66 o 
  11  10   3      982.69     1155.75    135.65 o 
  12  10   3       95.15       64.21     74.16 o 
  13  10   3       43.69       46.32     45.52 o 
  14  10   3       46.66       28.24     89.22 o 
  15  10   3      259.31      490.23    122.08 o 
  16  10   3       73.69       41.25     84.56 o 
  17  10   3       73.38       32.47    126.07 o 
   0  11   3       57.26       44.94     41.28 o 
   1  11   3      791.73      768.28     43.90 o 
   2  11   3       71.67       54.40     26.79 o 
   3  11   3      415.84      398.47     36.67 o 
   4  11   3     1024.14     1007.80     50.18 o 
   5  11   3       17.88       37.94     27.50 o 
   6  11   3      455.66      424.30     46.76 o 
   7  11   3      150.01      170.91     52.95 o 
   8  11   3     1145.74     1130.10     62.57 o 
   9  11   3      260.46      284.76     53.99 o 
  10  11   3       42.03       83.43     56.96 o 
  11  11   3      435.80      437.92     58.86 o 
  12  11   3       41.47       36.32     46.58 o 
  13  11   3      116.30       28.41    106.42 o 
  14  11   3      319.40      325.41     92.01 o 
  15  11   3      100.96      101.28     77.87 o 
   1  12   3      387.32      309.08     40.97 o 
   2  12   3       13.03        8.66     30.56 o 
   3  12   3       84.21       45.91     31.23 o 
   4  12   3      584.23      609.46     59.59 o 
   5  12   3       73.96       99.10    111.02 o 
   6  12   3      948.24      776.52     83.06 o 
   7  12   3     1767.64     1779.20    215.85 o 
   8  12   3      496.93      415.22     67.22 o 
   9  12   3        4.98      -41.14     52.06 o 
  10  12   3      278.22      197.13     78.63 o 
  11  12   3      493.56      479.96     88.89 o 
  12  12   3       26.13       28.18     70.98 o 
   0  13   3      954.55      998.25     80.84 o 
   1  13   3      183.11      185.21     47.86 o 
   2  13   3      258.04      241.42     65.48 o 
   3  13   3      674.35      802.80     85.10 o 
   4  13   3      157.14      248.03     70.38 o 
   5  13   3       96.94      122.86     90.71 o 
   6  13   3       58.59      109.13     84.91 o 
   7  13   3       31.26      127.07     78.30 o 
   8  13   3      247.34      320.21    113.88 o 
   0   0   4   285094.06   277839.84  23209.64 o 
   2   0   4    44688.52    45496.98   1096.12 o 
   4   0   4    14215.73    14095.63    251.08 o 
   6   0   4     6008.70     5936.71    138.63 o 
   8   0   4    10955.06    10646.91    219.32 o 
  10   0   4     1923.87     1782.57     76.24 o 
  12   0   4    10266.11    10046.48    197.23 o 
  14   0   4     4930.92     4969.45    133.26 o 
  16   0   4     1981.71     2065.52    100.07 o 
  18   0   4     7377.56     7789.31    369.09 o 
  20   0   4     1386.73     1583.54    148.16 o 
  22   0   4      183.00      287.44     97.91 o 
  24   0   4       23.89       77.29     90.95 o 
   1   1   4    12902.09    13295.43    174.02 o 
   2   1   4    11729.50    11809.62    150.84 o 
   3   1   4     1692.91     1809.71     43.09 o 
   4   1   4    15322.67    15218.60    191.85 o 
   5   1   4     1546.84     1532.45     29.05 o 
   6   1   4      949.70      891.63     26.51 o 
   7   1   4     1033.47      897.38     32.13 o 
   8   1   4     1860.47     1834.71     35.78 o 
   9   1   4     1239.90     1230.99     49.77 o 
  10   1   4     1348.01     1243.50     35.28 o 
  11   1   4     4049.12     3860.95     63.14 o 
  12   1   4      485.75      587.92     33.74 o 
  13   1   4        9.76       46.44     24.74 o 
  14   1   4      929.06     1048.14     69.29 o 
  15   1   4     1486.43     1540.32     56.29 o 
  16   1   4      816.89      904.85     46.92 o 
  17   1   4      101.85      124.87     35.64 o 
  18   1   4      355.85      315.03     43.92 o 
  19   1   4      583.90      613.35     54.80 o 
  20   1   4      218.97      204.17     58.13 o 
  21   1   4      237.94      215.21     57.41 o 
  22   1   4       23.79       25.56     52.91 o 
  23   1   4      156.58      233.81     83.76 o 
  24   1   4       87.53      227.58     66.80 o 
  25   1   4     1028.32     1413.31    169.08 o 
   0   2   4     5068.28     5041.52     92.83 o 
   1   2   4     8171.63     7764.46    106.42 o 
   2   2   4     4735.38     4804.29    116.55 o 
   3   2   4     1352.88     1303.24     32.87 o 
   4   2   4     2570.68     2433.56     32.08 o 
   5   2   4     5319.02     5477.47     52.88 o 
   6   2   4     1742.25     1569.25     31.09 o 
   7   2   4     1611.33     1544.72     65.95 o 
   8   2   4     3930.97     4169.94     60.06 o 
   9   2   4     6531.11     6631.60     84.53 o 
  10   2   4      483.93      556.48     33.02 o 
  11   2   4      229.65      216.19     33.63 o 
  12   2   4      485.16      504.78     43.76 o 
  13   2   4       53.61       87.83     31.61 o 
  14   2   4     3240.45     3217.22     98.62 o 
  15   2   4      646.99      772.86     47.71 o 
  16   2   4      714.67      850.34     63.45 o 
  17   2   4     1175.53     1242.08     71.43 o 
  18   2   4     2989.20     3127.36     98.59 o 
  19   2   4       73.46       75.07     41.87 o 
  20   2   4      352.52      261.64     68.97 o 
  21   2   4     1790.61     1960.23    109.93 o 
  22   2   4      162.07      189.44     53.50 o 
  23   2   4      384.89      442.83     99.55 o 
  24   2   4       85.16      290.77     71.54 o 
  25   2   4      171.65      230.74     92.04 o 
   1   3   4      379.50      412.68     13.64 o 
   2   3   4     3096.79     3435.70     98.47 o 
   3   3   4     1198.22     1239.31     25.14 o 
   4   3   4     1718.75     1556.12     25.58 o 
   5   3   4     2551.99     2456.41     52.15 o 
   6   3   4     2280.00     2287.26     61.73 o 
   7   3   4    11720.57    11468.68    188.33 o 
   8   3   4    10580.34    10304.99    165.24 o 
   9   3   4      918.38      940.17     79.00 o 
  10   3   4     2412.68     2293.98     66.99 o 
  11   3   4     1060.76     1015.53     46.81 o 
  12   3   4      187.76      286.75     46.02 o 
  13   3   4     1891.59     1912.36     94.04 o 
  14   3   4      965.03      924.31     50.08 o 
  15   3   4      187.95      136.93     54.02 o 
  16   3   4      688.01      722.46     59.39 o 
  17   3   4       68.54       87.91     43.52 o 
  18   3   4       48.85       20.10     44.61 o 
  19   3   4      182.75      142.38     53.63 o 
  20   3   4      849.02      895.91     72.42 o 
  21   3   4       96.11       70.06     45.36 o 
  22   3   4      237.75      279.61     84.09 o 
  23   3   4       58.20       47.80     72.50 o 
  24   3   4      113.00      106.99     68.23 o 
  25   3   4      183.84      204.27     87.29 o 
   0   4   4     7238.36     7559.94    118.76 o 
   1   4   4     3935.50     4310.34     63.27 o 
   2   4   4     4172.07     4300.15     72.07 o 
   3   4   4     4067.25     4049.55     66.19 o 
   4   4   4     1240.64     1225.74     42.17 o 
   5   4   4     4400.62     4325.72     72.22 o 
   6   4   4     1761.28     1664.23     43.47 o 
   7   4   4      357.98      296.67     35.37 o 
   8   4   4     3091.04     3223.27     73.30 o 
   9   4   4     9642.33     9460.32    160.85 o 
  10   4   4     1333.22     1344.10     56.15 o 
  11   4   4      869.04      908.30     56.28 o 
  12   4   4     3892.22     3821.72     98.79 o 
  13   4   4      469.96      507.29     51.15 o 
  14   4   4      850.02      892.67     62.59 o 
  15   4   4       77.54       64.45     51.67 o 
  16   4   4      305.89      281.72     47.89 o 
  17   4   4     1297.34     1311.80     68.24 o 
  18   4   4      138.47      102.79     39.27 o 
  19   4   4      177.89       99.66     44.86 o 
  20   4   4      683.62      545.22     65.83 o 
  21   4   4      863.75     1054.15    103.05 o 
  22   4   4      151.24      189.54     49.57 o 
  23   4   4      600.12      480.50     79.74 o 
  24   4   4       93.83       95.09     61.78 o 
   1   5   4      109.94       88.07     13.82 o 
   2   5   4    14042.92    14096.65    180.29 o 
   3   5   4     6032.94     6302.24     77.03 o 
   4   5   4     1906.76     1914.18     23.01 o 
   5   5   4     8003.05     8252.49    174.58 o 
   6   5   4      246.83      321.12     35.03 o 
   7   5   4     2008.87     2093.86     64.52 o 
   8   5   4      391.30      387.71     37.78 o 
   9   5   4      534.39      551.20     47.82 o 
  10   5   4     2379.16     2293.86     89.69 o 
  11   5   4     1130.11     1100.07     52.60 o 
  12   5   4       92.34        7.97     42.47 o 
  13   5   4     2750.63     2618.11    132.06 o 
  14   5   4      103.15       72.08     47.92 o 
  15   5   4       36.29       83.08     41.68 o 
  16   5   4     1849.94     1989.22     89.43 o 
  17   5   4      453.28      436.30     60.63 o 
  18   5   4      225.39      209.51     67.39 o 
  19   5   4      627.07      701.76     60.05 o 
  20   5   4      199.71      234.97     61.15 o 
  21   5   4      181.44      174.29     56.10 o 
  22   5   4      433.18      420.67     69.00 o 
  23   5   4      207.53      189.89     73.07 o 
  24   5   4      176.50      244.23     81.72 o 
   0   6   4     1285.49     1164.21     83.26 o 
   1   6   4     3134.24     3222.43     55.72 o 
   2   6   4     2209.50     2279.40     34.20 o 
   3   6   4     1734.82     1787.28     29.19 o 
   4   6   4       94.98      101.57     13.22 o 
   5   6   4     3216.02     3157.49     65.64 o 
   6   6   4     5929.54     5874.51    137.06 o 
   7   6   4     1363.43     1394.18     55.07 o 
   8   6   4      353.71      413.22     37.46 o 
   9   6   4     5525.60     5514.89    122.13 o 
  10   6   4      117.33      126.75     37.84 o 
  11   6   4     1284.04     1331.53     71.53 o 
  12   6   4     2453.41     2686.60    109.03 o 
  13   6   4      899.52      926.59     56.93 o 
  14   6   4      153.83      217.78     44.52 o 
  15   6   4      131.51      125.84     47.68 o 
  16   6   4       24.03        3.45     40.88 o 
  17   6   4       53.24      106.96     42.73 o 
  18   6   4      148.55      283.14    107.30 o 
  19   6   4       87.08       63.85     48.15 o 
  20   6   4     1048.64     1225.47     78.67 o 
  21   6   4      126.95      184.65     52.14 o 
  22   6   4        6.73       44.85     55.22 o 
  23   6   4      105.57       67.63     54.11 o 
   1   7   4     2973.31     3033.96     44.06 o 
   2   7   4     2587.92     2746.36     74.29 o 
   3   7   4      287.14      313.22     22.22 o 
   4   7   4     1552.43     1540.33     36.84 o 
   5   7   4     1077.02     1068.75     60.83 o 
   6   7   4      781.18      873.18     60.78 o 
   7   7   4      437.81      409.36     42.36 o 
   8   7   4      372.39      416.09     37.49 o 
   9   7   4     2523.24     2653.92     98.79 o 
  10   7   4       88.92       82.47     35.52 o 
  11   7   4      428.52      428.76     42.16 o 
  12   7   4      610.90      584.66     46.76 o 
  13   7   4     7415.13     7755.55    202.19 o 
  14   7   4      754.68      834.74     61.32 o 
  15   7   4      586.66      631.77    147.82 o 
  16   7   4      845.17      996.69    143.57 o 
  17   7   4      919.89     1003.03     67.88 o 
  18   7   4      297.23      386.00     69.47 o 
  19   7   4       33.95       37.50     52.17 o 
  20   7   4        4.90        7.92     46.71 o 
  21   7   4       13.01       23.36     49.65 o 
  22   7   4       19.94       -2.47     74.30 o 
   0   8   4     5362.13     5447.44    149.63 o 
   1   8   4      289.54      322.51     22.62 o 
   2   8   4     1400.12     1498.64     37.84 o 
   3   8   4     2378.50     2333.08     44.74 o 
   4   8   4     2893.83     2888.47     51.25 o 
   5   8   4       60.59       73.83     17.15 o 
   6   8   4     1310.88     1363.73     73.78 o 
   7   8   4     1527.66     1517.28     88.79 o 
   8   8   4       39.63       37.09     36.55 o 
   9   8   4      153.43      175.95     39.01 o 
  10   8   4     1454.75     1752.87     82.65 o 
  11   8   4      384.59      275.58     51.45 o 
  12   8   4      126.25       85.02     42.77 o 
  13   8   4      227.46      260.17     62.45 o 
  14   8   4      461.96      376.88    137.81 o 
  15   8   4     1664.37     1512.95     98.60 o 
  16   8   4       48.59       36.64     61.90 o 
  17   8   4       29.34       57.50     46.86 o 
  18   8   4       45.20       65.92     45.25 o 
  19   8   4       24.28       26.10    102.01 o 
  20   8   4      326.09      426.90     69.72 o 
   1   9   4     1353.26     1326.16     42.93 o 
   2   9   4     1361.90     1435.38     45.42 o 
   3   9   4      169.52      210.59     25.96 o 
   4   9   4      477.53      495.55     25.21 o 
   5   9   4      385.48      450.27     34.40 o 
   6   9   4      234.07      228.58     42.77 o 
   7   9   4      653.58      654.58     46.66 o 
   8   9   4      482.81      627.64     78.50 o 
   9   9   4       10.82      -28.88     32.48 o 
  10   9   4      448.34      399.60     90.51 o 
  11   9   4      296.63      336.42     46.50 o 
  12   9   4      521.69      491.21     79.04 o 
  13   9   4     1229.03     1472.12    158.69 o 
  14   9   4       76.50      112.53     45.77 o 
  15   9   4       72.13       73.45     40.48 o 
  16   9   4      281.09      225.97     66.26 o 
  17   9   4      695.44      816.69    122.84 o 
  18   9   4      501.48      477.35    116.04 o 
  19   9   4       84.24       67.18    113.04 o 
   0  10   4     1634.77     1603.72     92.11 o 
   1  10   4     1099.80     1092.58     44.63 o 
   2  10   4      331.01      347.98     28.74 o 
   3  10   4      376.14      384.28     32.79 o 
   4  10   4      289.47      236.94     32.75 o 
   5  10   4      769.33      667.03     33.20 o 
   6  10   4        9.74       33.46     25.06 o 
   7  10   4       21.63       45.68     41.99 o 
   8  10   4       39.54       55.10     38.86 o 
   9  10   4      535.41      389.02    139.89 o 
  10  10   4        1.74       13.93     42.69 o 
  11  10   4     1239.65     1362.89    113.05 o 
  12  10   4        8.64       41.61     52.41 o 
  13  10   4       81.74      125.11     56.83 o 
  14  10   4       83.21       76.28     78.41 o 
  15  10   4      541.64      556.31    120.58 o 
  16  10   4       28.90        2.58     75.68 o 
  17  10   4       42.89      110.75     83.50 o 
   1  11   4       21.52       55.39     28.71 o 
   2  11   4      153.47      159.54     36.39 o 
   3  11   4      396.78      349.33     38.79 o 
   4  11   4     2523.55     2666.32     73.62 o 
   5  11   4      248.83      222.95     37.25 o 
   6  11   4        0.49       16.12     34.21 o 
   7  11   4      867.27      944.95     75.92 o 
   8  11   4     1523.08     1779.54     90.08 o 
   9  11   4       97.86       50.76     53.36 o 
  10  11   4      482.73      543.34     71.14 o 
  11  11   4      302.75      339.76     93.15 o 
  12  11   4       81.92       90.57     60.75 o 
  13  11   4      172.08       76.24     83.04 o 
  14  11   4      163.50       31.17     94.25 o 
  15  11   4      353.08      317.93    108.25 o 
   0  12   4     1028.44     1092.84    115.23 o 
   1  12   4      185.94      174.49     37.56 o 
   2  12   4       30.23       61.35     37.72 o 
   3  12   4      440.54      515.60     85.18 o 
   4  12   4      208.46      243.39     57.72 o 
   5  12   4       53.36       93.53     43.97 o 
   6  12   4       46.30       44.33     51.29 o 
   7  12   4      385.00      330.20     77.42 o 
   8  12   4      437.26      460.70     75.37 o 
   9  12   4       36.51       55.38     59.63 o 
  10  12   4      134.95      200.24     81.80 o 
  11  12   4      837.49      976.06    117.75 o 
  12  12   4      131.34      132.72     67.40 o 
   1  13   4      116.59      163.05     74.51 o 
   2  13   4      293.22      279.37     76.36 o 
   3  13   4       91.01      121.46     60.64 o 
   4  13   4      626.40      623.82    100.48 o 
   5  13   4      287.12      343.66    175.88 o 
   6  13   4      124.10      332.07    126.60 o 
   7  13   4      590.03      445.74     90.38 o 
   2   0   5    22885.96    23431.57    559.71 o 
   4   0   5     2497.69     2422.45     67.50 o 
   6   0   5     1506.09     1571.69     57.18 o 
   8   0   5     6878.72     6475.24    126.77 o 
  10   0   5     1861.46     1726.18     84.04 o 
  12   0   5      164.90      128.37     40.66 o 
  14   0   5     2050.67     2082.14    119.43 o 
  16   0   5     3140.65     3414.99    116.62 o 
  18   0   5     1806.46     2183.85    138.65 o 
  20   0   5     1696.61     1892.43    201.56 o 
  22   0   5     1378.96     1693.10    133.56 o 
  24   0   5      576.53      518.92    107.17 o 
   0   1   5    25153.06    25794.31    535.35 o 
   1   1   5     5639.34     5846.38     83.55 o 
   2   1   5    10071.35    10093.33    129.03 o 
   3   1   5    17165.90    17460.26    244.73 o 
   4   1   5    13760.42    13795.01    195.66 o 
   5   1   5      595.22      580.56     20.63 o 
   6   1   5     2431.74     2405.79     36.20 o 
   7   1   5     1679.08     1670.00     43.65 o 
   8   1   5     1263.49     1203.69     43.52 o 
   9   1   5      133.93      112.03     30.57 o 
  10   1   5       23.15        0.01     27.88 o 
  11   1   5     3252.52     3127.42     60.42 o 
  12   1   5      513.13      547.18     28.25 o 
  13   1   5      327.59      374.10     31.25 o 
  14   1   5     2305.75     2148.97     72.93 o 
  15   1   5     6740.61     6618.54    119.42 o 
  16   1   5     1285.12     1371.45     79.10 o 
  17   1   5       58.72       27.57     39.44 o 
  18   1   5      553.62      617.70     53.69 o 
  19   1   5      440.36      403.07     55.60 o 
  20   1   5       58.70      120.52     44.61 o 
  21   1   5      192.53      289.91     61.06 o 
  22   1   5      190.85      191.33     58.49 o 
  23   1   5       54.00       18.98     54.74 o 
  24   1   5      347.40      235.61     95.40 o 
  25   1   5        4.34      -10.68     59.41 o 
   1   2   5     9607.99     9673.71    157.32 o 
   2   2   5    16071.15    16255.77    255.37 o 
   3   2   5      595.57      598.29     49.27 o 
   4   2   5    18941.86    18666.88    258.51 o 
   5   2   5      804.37      798.39     24.86 o 
   6   2   5     2116.90     2163.16     44.59 o 
   7   2   5    15095.82    14871.91    208.70 o 
   8   2   5     2740.62     2743.09     69.14 o 
   9   2   5     3795.99     3841.79     62.15 o 
  10   2   5      418.65      466.66     27.38 o 
  11   2   5      897.69      827.03     36.28 o 
  12   2   5     1635.50     1727.80     54.02 o 
  13   2   5     1215.85     1287.02     65.28 o 
  14   2   5     2687.80     2739.21    125.94 o 
  15   2   5      594.40      740.46     80.69 o 
  16   2   5      246.59      280.98     56.65 o 
  17   2   5     1735.27     1925.24    101.03 o 
  18   2   5      617.86      768.91     76.89 o 
  19   2   5      117.06       94.36     48.31 o 
  20   2   5       30.62       71.14     42.68 o 
  21   2   5      247.24      279.75     49.42 o 
  22   2   5     1137.32     1438.41     94.84 o 
  23   2   5       21.33       -1.30     57.50 o 
  24   2   5       13.95        3.59     56.61 o 
  25   2   5       72.89      186.02     72.79 o 
   0   3   5     7047.73     6870.49    126.57 o 
   1   3   5     2122.32     2183.07     38.66 o 
   2   3   5     1652.45     1661.72     53.75 o 
   3   3   5     4916.02     4827.33     64.50 o 
   4   3   5     1411.19     1450.17     55.64 o 
   5   3   5      669.16      651.81     26.77 o 
   6   3   5    19108.92    18728.53    287.68 o 
   7   3   5     8319.74     8252.89    200.41 o 
   8   3   5     2040.06     2001.07     86.69 o 
   9   3   5    10075.82     9647.17    176.66 o 
  10   3   5     1940.32     1876.95     81.62 o 
  11   3   5     1272.94     1213.73     58.00 o 
  12   3   5      153.66      159.43     36.31 o 
  13   3   5      724.54      811.01     57.47 o 
  14   3   5     1419.90     1490.33     77.21 o 
  15   3   5       60.36       64.24     35.61 o 
  16   3   5       83.84       28.34     44.62 o 
  17   3   5      142.08      104.84     45.67 o 
  18   3   5     1194.84     1432.64     73.26 o 
  19   3   5      375.73      388.82     50.24 o 
  20   3   5     1183.11     1312.19     78.20 o 
  21   3   5      730.60      654.85     87.53 o 
  22   3   5        1.79       -4.36     52.24 o 
  23   3   5       27.76       41.39     56.72 o 
  24   3   5      644.98      529.38     80.91 o 
   1   4   5      854.20      975.28     24.99 o 
   2   4   5    10905.22    10827.92    131.35 o 
   3   4   5      327.88      337.96     15.71 o 
   4   4   5     3828.85     3807.06     41.54 o 
   5   4   5    15309.70    14900.18    173.11 o 
   6   4   5      280.33      302.07     27.71 o 
   7   4   5     1448.43     1517.90     55.65 o 
   8   4   5      101.76      167.73     36.27 o 
   9   4   5     2296.23     2346.01     62.62 o 
  10   4   5      504.14      531.23     43.72 o 
  11   4   5     2070.09     2005.98     68.88 o 
  12   4   5      339.46      376.51     40.66 o 
  13   4   5     1676.29     1760.27     96.79 o 
  14   4   5     1773.17     1858.93     74.82 o 
  15   4   5       46.59      110.01     37.79 o 
  16   4   5     1106.54     1374.12     82.76 o 
  17   4   5      266.60      310.04     58.78 o 
  18   4   5        5.54      -11.16     50.25 o 
  19   4   5     1455.45     1664.24     76.60 o 
  20   4   5      404.22      395.36     56.20 o 
  21   4   5       63.00       24.27     46.95 o 
  22   4   5      119.48      150.36     60.70 o 
  23   4   5      434.53      453.04     66.72 o 
  24   4   5      292.99      288.74     92.68 o 
   0   5   5     3667.07     3561.98     80.29 o 
   1   5   5      660.81      729.77     36.94 o 
   2   5   5     4763.74     4904.77     61.44 o 
   3   5   5     1266.32     1255.04     24.92 o 
   4   5   5       17.40       31.04     15.60 o 
   5   5   5     4828.45     4956.78     92.68 o 
   6   5   5     1141.76     1017.21     53.54 o 
   7   5   5      633.44      732.43     42.49 o 
   8   5   5     1445.08     1407.07     50.21 o 
   9   5   5    10768.29    10598.42    184.10 o 
  10   5   5      988.63      973.48     60.00 o 
  11   5   5      158.47      121.58     39.20 o 
  12   5   5     7782.90     7819.43    186.72 o 
  13   5   5       72.13      121.46     40.50 o 
  14   5   5      219.34      234.51     44.98 o 
  15   5   5      131.57       62.66     60.13 o 
  16   5   5      436.60      504.40     53.44 o 
  17   5   5      313.20      262.65     53.83 o 
  18   5   5      160.83       73.21     50.21 o 
  19   5   5       29.56       50.80     44.56 o 
  20   5   5      605.92      749.38    111.31 o 
  21   5   5      126.27       87.51     52.57 o 
  22   5   5      119.24      156.71     51.48 o 
  23   5   5      321.94      198.92     61.19 o 
   1   6   5     2754.77     2698.15     55.02 o 
   2   6   5     4378.79     4286.14     51.78 o 
   3   6   5      743.07      685.14     36.94 o 
   4   6   5      122.39      106.60     11.19 o 
   5   6   5     3969.29     3973.32     85.72 o 
   6   6   5      703.38      684.75     39.37 o 
   7   6   5     2681.36     2627.15    104.80 o 
   8   6   5     2627.98     2581.61     78.20 o 
   9   6   5       10.66       -3.69     30.08 o 
  10   6   5     1002.02     1026.05     60.89 o 
  11   6   5      485.21      579.06     54.77 o 
  12   6   5      438.24      419.21     52.76 o 
  13   6   5      667.52      757.12     63.53 o 
  14   6   5      246.88      268.82     47.88 o 
  15   6   5      246.80      295.26     69.94 o 
  16   6   5     1844.08     2081.74     92.22 o 
  17   6   5       15.91       15.88     47.60 o 
  18   6   5      139.26      157.24     57.15 o 
  19   6   5      607.51      564.69     80.04 o 
  20   6   5      660.06      579.48     73.26 o 
  21   6   5        7.92      -18.72     55.12 o 
  22   6   5       42.15        6.07     61.38 o 
   0   7   5     4571.48     4551.99     77.17 o 
   1   7   5     2608.90     2638.66     50.25 o 
   2   7   5      382.57      425.33     20.38 o 
   3   7   5     4709.81     4636.79     56.46 o 
   4   7   5     1544.76     1478.32     32.68 o 
   5   7   5      485.96      510.38     35.77 o 
   6   7   5      670.33      688.36     61.03 o 
   7   7   5      584.36      649.35     69.53 o 
   8   7   5      146.56      102.61     40.21 o 
   9   7   5     1336.57     1316.85     56.67 o 
  10   7   5      215.01      229.52     67.01 o 
  11   7   5     1365.28     1508.11     64.93 o 
  12   7   5      334.48      350.78     53.71 o 
  13   7   5      284.91      234.62     48.44 o 
  14   7   5       77.87      126.11     59.17 o 
  15   7   5      926.13      920.68    101.95 o 
  16   7   5      172.21      217.12     51.46 o 
  17   7   5      725.01      806.50     88.79 o 
  18   7   5      180.44      285.43     74.23 o 
  19   7   5      106.24      100.10     66.27 o 
  20   7   5      102.93      146.28     57.11 o 
  21   7   5      469.53      481.57     65.93 o 
   1   8   5      548.01      584.58     30.99 o 
   2   8   5     1485.59     1544.97     36.03 o 
   3   8   5      463.96      442.53     29.95 o 
   4   8   5     1079.71     1039.45     42.46 o 
   5   8   5      154.68      155.33     14.88 o 
   6   8   5       18.69       64.89     49.77 o 
   7   8   5      391.08      436.65     58.27 o 
   8   8   5       70.46       20.74     38.20 o 
   9   8   5       68.59       36.83     41.49 o 
  10   8   5      652.64      742.92     56.80 o 
  11   8   5      906.65      979.58     74.13 o 
  12   8   5        7.68       40.60     52.65 o 
  13   8   5        1.98       48.63     36.84 o 
  14   8   5     1764.19     1758.08    108.30 o 
  15   8   5      132.88      140.96     64.03 o 
  16   8   5     1388.46     1531.45    244.86 o 
  17   8   5       11.18       64.79     49.90 o 
  18   8   5       56.91       85.17     62.46 o 
  19   8   5       76.92       38.19     72.46 o 
  20   8   5      292.38      269.39    125.03 o 
   0   9   5     1567.13     1120.17    309.41 o 
   1   9   5      121.60      136.42     23.53 o 
   2   9   5       28.25       11.40     26.15 o 
   3   9   5     1789.89     1888.49     43.53 o 
   4   9   5      170.60      168.80     22.82 o 
   5   9   5      865.44      824.53     25.76 o 
   6   9   5      457.45      509.13     58.10 o 
   7   9   5      346.93      341.13     83.79 o 
   8   9   5     1350.19     1382.03     82.57 o 
   9   9   5      152.58      148.35     43.80 o 
  10   9   5        3.59      -10.70     35.67 o 
  11   9   5       92.72      132.80     51.88 o 
  12   9   5      952.97     1078.71    105.98 o 
  13   9   5      164.47      160.11     52.83 o 
  14   9   5       63.59      141.63     66.32 o 
  15   9   5       77.52       75.05     44.62 o 
  16   9   5      241.87      182.10     52.64 o 
  17   9   5      589.06      505.85    118.80 o 
  18   9   5      471.90      528.33    102.95 o 
  19   9   5       10.49        4.96     91.55 o 
   1  10   5      313.86      348.91     29.68 o 
   2  10   5      987.36      918.04     43.34 o 
   3  10   5       73.99       56.12     20.66 o 
   4  10   5      112.03       91.07     26.09 o 
   5  10   5     1160.92     1121.62     29.33 o 
   6  10   5      109.74       44.04     32.72 o 
   7  10   5     2110.45     2076.58     86.01 o 
   8  10   5       37.58      -14.48     41.60 o 
   9  10   5      130.18      136.26     44.20 o 
  10  10   5      105.36       59.59     69.28 o 
  11  10   5      442.44      433.57     58.47 o 
  12  10   5       26.36       -2.52     54.27 o 
  13  10   5        7.99       42.93     62.37 o 
  14  10   5       14.88       60.36     84.07 o 
  15  10   5       85.81       88.59     86.16 o 
  16  10   5      426.83      296.88    137.12 o 
  17  10   5       30.37       82.85     82.11 o 
   0  11   5      730.74      741.88     58.32 o 
   1  11   5       59.54       39.91     36.90 o 
   2  11   5      109.88       90.98     28.10 o 
   3  11   5      671.78      581.50     34.10 o 
   4  11   5      262.15      183.51     25.83 o 
   5  11   5      425.42      358.41     57.73 o 
   6  11   5      609.26      710.31     84.54 o 
   7  11   5      685.51      517.35     74.50 o 
   8  11   5      919.83     1013.43     80.25 o 
   9  11   5      150.80      165.21     56.30 o 
  10  11   5      229.88      164.66     58.23 o 
  11  11   5      130.47       59.38     69.30 o 
  12  11   5      176.81       88.97     72.84 o 
  13  11   5       32.49       85.91    112.84 o 
  14  11   5      151.52      216.02     97.37 o 
   1  12   5      155.40      137.80     36.76 o 
   2  12   5      459.64      528.32     43.82 o 
   3  12   5       70.80       62.47     47.92 o 
   4  12   5      995.10     1060.36    110.80 o 
   5  12   5       44.56       50.66     77.11 o 
   6  12   5      114.30      180.69     69.71 o 
   7  12   5     1634.77     1671.09    126.60 o 
   8  12   5      205.46      135.95     62.91 o 
   9  12   5       27.65       96.77     63.37 o 
  10  12   5      947.90      623.88    175.56 o 
  11  12   5      628.54      596.87    144.81 o 
   1  13   5       95.56       37.54     64.55 o 
   2  13   5      202.77      115.00     61.65 o 
   3  13   5      813.62     1096.82    246.93 o 
   4  13   5       81.56      153.83     84.91 o 
   5  13   5       88.46      239.13    120.58 o 
   6  13   5      138.20       65.74     87.78 o 
   7  13   5      114.31      367.48    211.41 o 
   0   0   6     5145.91     5026.96    150.76 o 
   2   0   6    28896.84    28110.27    614.48 o 
   4   0   6     5010.82     4892.06    101.16 o 
   6   0   6     3631.83     3240.11     86.52 o 
   8   0   6     2886.85     2670.93    105.70 o 
  10   0   6      946.51      982.56    121.30 o 
  12   0   6     9977.88    10110.93    228.86 o 
  14   0   6     1624.82     1621.03    139.49 o 
  16   0   6      335.66      380.67     49.70 o 
  18   0   6      803.52      790.98     65.36 o 
  20   0   6      580.26      437.70     89.42 o 
  22   0   6      415.90      366.76    110.72 o 
  24   0   6      105.16       82.75    107.89 o 
   1   1   6     2892.26     2739.68     52.68 o 
   2   1   6     6898.00     6855.62     94.64 o 
   3   1   6      624.32      602.68     60.37 o 
   4   1   6     6189.99     5996.19     87.47 o 
   5   1   6     7629.03     7383.56    120.55 o 
   6   1   6     3629.05     3607.04     49.72 o 
   7   1   6     3571.05     3436.09     48.39 o 
   8   1   6      677.63      766.83     62.53 o 
   9   1   6      100.56       51.11     26.51 o 
  10   1   6      132.55      136.07     36.78 o 
  11   1   6     3596.77     3573.48     76.12 o 
  12   1   6      273.99      214.43     59.13 o 
  13   1   6     2303.50     2269.29     53.84 o 
  14   1   6     2176.12     2226.24     70.06 o 
  15   1   6      940.50      972.80     50.69 o 
  16   1   6      288.65      244.38     31.72 o 
  17   1   6      636.47      604.97     57.79 o 
  18   1   6        4.43        5.22     37.45 o 
  19   1   6     1311.88     1540.09     76.21 o 
  20   1   6      312.77      395.23     62.22 o 
  21   1   6       66.67       52.84     44.69 o 
  22   1   6      114.57      147.03     57.13 o 
  23   1   6       57.23      144.00     82.02 o 
  24   1   6       20.52        3.39     64.51 o 
  25   1   6      362.70      220.08     94.30 o 
   0   2   6    29764.59    29410.39    651.42 o 
   1   2   6     1301.64     1360.69     58.03 o 
   2   2   6      320.87      397.05     33.77 o 
   3   2   6    21772.06    21266.87    305.07 o 
   4   2   6     3111.42     3126.69     57.15 o 
   5   2   6     2322.27     2378.69     43.73 o 
   6   2   6     3193.29     3124.54     49.73 o 
   7   2   6     5574.72     5446.11     98.49 o 
   8   2   6      797.67      760.06     42.96 o 
   9   2   6     2490.65     2500.65    103.80 o 
  10   2   6      443.78      503.70     23.70 o 
  11   2   6     3020.85     2946.52     50.88 o 
  12   2   6      789.08      778.79     60.38 o 
  13   2   6     1051.21     1137.13     52.33 o 
  14   2   6     1906.43     1676.68    136.41 o 
  15   2   6      681.74      629.14     54.28 o 
  16   2   6      122.15      122.65     51.52 o 
  17   2   6      263.11      343.69     53.86 o 
  18   2   6     1009.77     1187.81    126.23 o 
  19   2   6      130.01      181.50     44.92 o 
  20   2   6       87.44      130.61     49.38 o 
  21   2   6     1185.33     1510.35     93.85 o 
  22   2   6       78.43       32.61     47.69 o 
  23   2   6        6.04       -5.14     54.83 o 
  24   2   6        6.99       13.81     98.81 o 
   1   3   6     1366.99     1420.70     36.77 o 
   2   3   6     7514.42     7246.37     96.60 o 
   3   3   6     1120.60     1131.64     58.78 o 
   4   3   6    12660.45    12332.93    166.01 o 
   5   3   6     1810.55     1791.22     31.62 o 
   6   3   6      779.62      783.48     30.80 o 
   7   3   6    14049.07    13941.93    168.79 o 
   8   3   6     2341.61     2230.30    104.80 o 
   9   3   6      109.71      117.99     17.30 o 
  10   3   6     8377.38     8382.73    156.69 o 
  11   3   6     3172.96     3038.44     84.54 o 
  12   3   6     1606.15     1610.91     80.98 o 
  13   3   6     1147.07     1216.66     61.15 o 
  14   3   6      752.26      805.28     57.66 o 
  15   3   6       54.65       78.58     45.18 o 
  16   3   6      382.81      291.96     53.36 o 
  17   3   6      228.34      221.79     60.85 o 
  18   3   6      916.40      929.74     75.39 o 
  19   3   6      130.74      195.61     50.74 o 
  20   3   6      513.32      458.54     55.56 o 
  21   3   6       28.09      108.04     75.73 o 
  22   3   6      145.84       78.49     65.17 o 
  23   3   6       78.99       70.17     56.67 o 
  24   3   6       27.35       -3.27     70.21 o 
   0   4   6    18507.99    18843.19    319.88 o 
   1   4   6      369.30      366.48     24.67 o 
   2   4   6     3521.13     3336.50     48.82 o 
   3   4   6     2622.89     2460.47     38.23 o 
   4   4   6      778.65      845.00     48.18 o 
   5   4   6     1767.83     1652.43     35.52 o 
   6   4   6     7445.57     7371.06     89.08 o 
   7   4   6      528.71      574.49     43.10 o 
   8   4   6      215.65      313.41     32.69 o 
   9   4   6     9647.28     9383.69    175.33 o 
  10   4   6      943.36     1052.68     49.52 o 
  11   4   6     2149.85     2135.02    123.31 o 
  12   4   6     5292.04     5442.67    170.03 o 
  13   4   6       83.15      118.72     42.25 o 
  14   4   6      943.98     1007.50     74.28 o 
  15   4   6       93.04      110.34     40.48 o 
  16   4   6      180.21      116.44     58.03 o 
  17   4   6      226.68      277.37     50.49 o 
  18   4   6     1024.73      966.96     88.79 o 
  19   4   6        9.52       56.78     56.29 o 
  20   4   6      664.25      701.35     77.63 o 
  21   4   6      806.04      821.95     80.46 o 
  22   4   6       77.08      202.16     62.36 o 
  23   4   6      420.49      439.65     77.80 o 
  24   4   6       20.13      147.25     64.39 o 
   1   5   6     3016.13     2677.14     50.76 o 
   2   5   6     5925.34     5712.71     73.05 o 
   3   5   6       84.10       70.06     11.79 o 
   4   5   6      378.04      391.09     24.39 o 
   5   5   6     7930.41     8128.91    101.50 o 
   6   5   6      420.43      442.87     47.06 o 
   7   5   6      631.96      622.29     46.16 o 
   8   5   6     3196.65     3083.64     85.07 o 
   9   5   6     1207.49     1207.48     53.66 o 
  10   5   6      504.69      529.62     50.40 o 
  11   5   6      280.64      299.71     43.71 o 
  12   5   6      413.94      387.76     51.34 o 
  13   5   6      714.80      878.01     68.18 o 
  14   5   6      504.90      515.88     64.32 o 
  15   5   6       65.67      137.28     42.74 o 
  16   5   6     1098.09     1195.65    145.57 o 
  17   5   6      613.23      594.33     94.34 o 
  18   5   6       29.15      -23.00     47.08 o 
  19   5   6      397.86      442.95     68.78 o 
  20   5   6      277.60      206.19     92.19 o 
  21   5   6       10.75        4.31     47.87 o 
  22   5   6      149.45       61.24     60.11 o 
  23   5   6      195.71      236.96     60.51 o 
   0   6   6     2338.89     2395.53     56.62 o 
   1   6   6      290.83      326.05     23.41 o 
   2   6   6     3351.81     3387.33     47.52 o 
   3   6   6      237.05      246.60     16.05 o 
   4   6   6      190.21      199.33     16.94 o 
   5   6   6      417.61      438.50     33.45 o 
   6   6   6     7056.17     7154.91    152.20 o 
   7   6   6      566.97      569.42     42.27 o 
   8   6   6       69.41       37.15     39.90 o 
   9   6   6     4802.74     4943.35    117.53 o 
  10   6   6      518.32      582.26     72.82 o 
  11   6   6      161.47       93.84     57.65 o 
  12   6   6      930.39     1060.37     84.58 o 
  13   6   6      402.84      491.30     50.23 o 
  14   6   6      603.14      626.91     72.61 o 
  15   6   6      438.28      465.05     64.42 o 
  16   6   6      389.95      343.27     68.51 o 
  17   6   6      117.59       39.60     53.85 o 
  18   6   6      194.57      233.72     65.31 o 
  19   6   6      184.27      218.42     74.87 o 
  20   6   6      408.56      468.48    107.98 o 
  21   6   6      253.94      216.39     62.26 o 
  22   6   6        5.93       31.02     67.78 o 
   1   7   6     4800.77     4905.62     65.12 o 
   2   7   6     1416.50     1231.57     36.04 o 
   3   7   6       22.34       48.99     21.64 o 
   4   7   6     1247.35     1190.90     24.83 o 
   5   7   6     1172.61     1171.44     35.77 o 
   6   7   6      405.92      426.73     39.61 o 
   7   7   6     1685.26     1541.54     87.51 o 
   8   7   6      389.78      440.79     72.72 o 
   9   7   6       56.06       83.36     46.54 o 
  10   7   6      201.13      209.42     44.56 o 
  11   7   6      287.22      287.83     67.98 o 
  12   7   6      968.79     1103.21    111.55 o 
  13   7   6     3093.71     3252.10    111.84 o 
  14   7   6      522.19      485.54     76.95 o 
  15   7   6      146.16      134.92     49.16 o 
  16   7   6      641.36      626.23     72.12 o 
  17   7   6     1264.48     1476.32     93.40 o 
  18   7   6       96.41       23.92     67.39 o 
  19   7   6        3.78       24.93     63.46 o 
  20   7   6        0.92       30.76     59.95 o 
  21   7   6      123.79       48.75     57.24 o 
   0   8   6     1687.28     1789.35     74.03 o 
   1   8   6      490.07      474.09     31.67 o 
   2   8   6     1198.76     1206.94     48.26 o 
   3   8   6     2113.34     2063.84     43.14 o 
   4   8   6      451.20      449.86     20.68 o 
   5   8   6       30.65       23.63     11.39 o 
   6   8   6     1828.55     2071.17     83.72 o 
   7   8   6       16.27      -10.39     39.25 o 
   8   8   6      302.29      296.27     61.92 o 
   9   8   6      263.56      325.73     59.65 o 
  10   8   6      465.77      430.31     93.54 o 
  11   8   6      649.14      623.11     71.37 o 
  12   8   6      678.39      776.81     63.53 o 
  13   8   6      207.00      184.58     77.03 o 
  14   8   6     1338.37     1454.17     86.01 o 
  15   8   6      700.35      932.82     89.54 o 
  16   8   6      364.49      345.45     62.48 o 
  17   8   6      132.15      115.18     64.18 o 
  18   8   6       64.67       28.43     86.59 o 
  19   8   6       10.65        7.91     78.04 o 
  20   8   6      277.51      240.81     69.30 o 
   1   9   6       81.18       67.07     25.05 o 
   2   9   6     1509.46     1539.24     47.07 o 
   3   9   6       49.47       80.30     20.40 o 
   4   9   6      266.23      279.70     32.70 o 
   5   9   6     1236.37     1128.41     54.46 o 
   6   9   6      194.46      138.24     43.22 o 
   7   9   6      450.54      527.28     61.92 o 
   8   9   6     1838.39     2123.54     96.33 o 
   9   9   6      339.89      337.08     68.25 o 
  10   9   6      431.04      417.16    108.54 o 
  11   9   6       44.18       23.28     46.16 o 
  12   9   6       33.99       53.35     57.52 o 
  13   9   6     1083.61     1182.25    121.61 o 
  14   9   6      160.67      129.45     54.97 o 
  15   9   6      211.83      197.48     73.09 o 
  16   9   6      388.57      335.14     80.09 o 
  17   9   6      264.96      361.98    150.32 o 
  18   9   6       40.65       13.87    118.02 o 
   0  10   6      836.01      866.85     55.44 o 
   1  10   6      535.15      495.04     74.17 o 
   2  10   6      314.28      297.52     26.65 o 
   3  10   6      836.12      865.62     52.69 o 
   4  10   6      147.54      140.94     20.98 o 
   5  10   6      798.34      741.68     38.30 o 
   6  10   6       32.84      113.36     44.28 o 
   7  10   6      225.79      214.33     67.52 o 
   8  10   6      110.40      128.86     55.36 o 
   9  10   6      838.65      889.99    104.31 o 
  10  10   6       21.01        4.35     47.36 o 
  11  10   6      421.82      361.78     83.40 o 
  12  10   6       12.55      -47.63     47.63 o 
  13  10   6       14.63       -5.79     44.03 o 
  14  10   6       17.48       -9.41     48.95 o 
  15  10   6      750.88      786.84    113.98 o 
  16  10   6      113.70      155.56     85.37 o 
   1  11   6      146.34      126.99     33.52 o 
   2  11   6      194.59      212.18     27.38 o 
   3  11   6      228.20      222.41     31.93 o 
   4  11   6      777.69      796.58     60.56 o 
   5  11   6      707.70      587.81     73.49 o 
   6  11   6      230.66      169.79     61.02 o 
   7  11   6      768.26      688.18     65.56 o 
   8  11   6      788.38      943.26    180.80 o 
   9  11   6      144.74       37.26     53.70 o 
  10  11   6      517.20      411.86     62.92 o 
  11  11   6      255.14      181.39     59.12 o 
  12  11   6       45.94       47.17     50.01 o 
  13  11   6      158.50      247.66     81.37 o 
  14  11   6      128.37       95.75     98.00 o 
   0  12   6     1097.05     1081.31    150.31 o 
   1  12   6      242.63      195.47     39.77 o 
   2  12   6        9.02       21.75     44.83 o 
   3  12   6      455.42      463.30     95.31 o 
   4  12   6      521.54      543.65    133.43 o 
   5  12   6      119.04       57.62     63.57 o 
   6  12   6      133.16       92.33     55.90 o 
   7  12   6      554.45      378.28    142.83 o 
   8  12   6       69.81       95.31     78.97 o 
   9  12   6      243.69      184.11    104.68 o 
  10  12   6      155.83      155.91     89.04 o 
  11  12   6      418.22      377.27     89.11 o 
   1  13   6      166.59      140.29     57.55 o 
   2  13   6      205.27      172.70     76.85 o 
   3  13   6       29.59       37.08     67.96 o 
   4  13   6      297.28      245.74    120.46 o 
   5  13   6      219.92      269.85     90.27 o 
   6  13   6       51.98       92.92     78.30 o 
   2   0   7     7334.53     7296.94    169.03 o 
   4   0   7    13706.33    13536.72    302.94 o 
   6   0   7     3304.32     3591.91     87.15 o 
   8   0   7     3223.09     2789.47     75.30 o 
  10   0   7     1238.62     1191.91     71.05 o 
  12   0   7     1514.36     1718.61    143.83 o 
  14   0   7     1196.81     1341.55    191.48 o 
  16   0   7     2490.67     2480.06     98.19 o 
  18   0   7      206.60      213.44     54.09 o 
  20   0   7      324.25      297.95     63.73 o 
  22   0   7     1216.72     1533.56    190.61 o 
  24   0   7      183.64      161.80     98.63 o 
   0   1   7     4570.02     5183.06    471.33 o 
   1   1   7    13633.36    13375.74    194.34 o 
   2   1   7     3048.42     3001.55     74.78 o 
   3   1   7    18779.85    18312.50    277.79 o 
   4   1   7      330.75      371.95     37.36 o 
   5   1   7     2095.79     2050.73     47.50 o 
   6   1   7     7346.07     7508.61    125.43 o 
   7   1   7      411.90      480.60     29.80 o 
   8   1   7     2165.11     2230.78     99.87 o 
   9   1   7     2760.82     2767.34     61.21 o 
  10   1   7      726.16      692.96     69.53 o 
  11   1   7     2012.48     1971.73     73.10 o 
  12   1   7      988.50     1056.19     43.60 o 
  13   1   7      268.27      266.73     30.59 o 
  14   1   7      206.60      231.00     50.20 o 
  15   1   7     6621.86     6790.88    144.99 o 
  16   1   7      261.78      248.76     38.20 o 
  17   1   7      484.65      487.21     59.67 o 
  18   1   7      263.35      229.67     42.33 o 
  19   1   7      129.86      119.92     48.49 o 
  20   1   7       79.69       -5.93     57.95 o 
  21   1   7       11.36       72.94     47.05 o 
  22   1   7       66.55        9.65     55.04 o 
  23   1   7      205.26      275.04     69.87 o 
  24   1   7      148.91      147.50     95.26 o 
   1   2   7     4896.29     4892.97     80.60 o 
   2   2   7     1333.45     1365.36     47.77 o 
   3   2   7      510.83      501.68     25.78 o 
   4   2   7     8850.30     8615.92    120.82 o 
   5   2   7      212.45      170.25     22.62 o 
   6   2   7       49.06       24.76     18.42 o 
   7   2   7     2271.85     2195.30     32.49 o 
   8   2   7      357.70      345.96     20.76 o 
   9   2   7      311.20      326.82     33.56 o 
  10   2   7       76.72       75.25     21.26 o 
  11   2   7     1741.34     1716.10     48.82 o 
  12   2   7      822.60      946.61     43.60 o 
  13   2   7      614.04      601.26     38.89 o 
  14   2   7     2437.61     2319.32     82.58 o 
  15   2   7      322.89      396.77     33.61 o 
  16   2   7      837.77      775.44     62.46 o 
  17   2   7     1210.76     1431.02     71.63 o 
  18   2   7      371.56      326.39     61.33 o 
  19   2   7      220.41      252.77     63.50 o 
  20   2   7        8.33       -5.58     49.20 o 
  21   2   7      301.46      299.71     70.88 o 
  22   2   7      434.98      427.47     81.60 o 
  23   2   7      223.30      239.17     59.15 o 
  24   2   7        7.14       91.28     63.38 o 
   0   3   7    15893.33    14992.45    480.86 o 
   1   3   7     1584.76     1768.09    139.06 o 
   2   3   7      874.68      856.25     30.26 o 
   3   3   7     3907.21     3902.69     66.37 o 
   4   3   7     2499.81     2615.41     47.94 o 
   5   3   7     1095.29     1052.45     73.36 o 
   6   3   7     4174.90     4069.00     59.84 o 
   7   3   7     2393.91     2421.01     64.83 o 
   8   3   7     4108.00     4131.75     54.72 o 
   9   3   7     1970.09     1999.48     86.14 o 
  10   3   7     1362.65     1447.66     41.37 o 
  11   3   7     1863.06     1800.35     48.86 o 
  12   3   7     2753.74     2757.22     85.04 o 
  13   3   7       64.10      122.55     48.44 o 
  14   3   7       84.09      123.35     45.93 o 
  15   3   7       50.21       17.47     38.82 o 
  16   3   7      108.58      100.99     48.91 o 
  17   3   7      358.16      406.01     62.97 o 
  18   3   7      887.25      863.03     94.79 o 
  19   3   7       15.46       32.48     49.22 o 
  20   3   7      400.88      286.67     63.54 o 
  21   3   7      569.14      653.21     68.92 o 
  22   3   7       24.11        3.97     74.86 o 
  23   3   7       72.16       95.36     58.49 o 
  24   3   7      622.18      500.76     76.18 o 
   1   4   7     7145.09     6733.76     89.71 o 
   2   4   7     7387.50     6952.93     95.42 o 
   3   4   7      499.41      527.29     23.42 o 
   4   4   7      432.68      388.06     25.91 o 
   5   4   7     2480.24     2381.38     34.03 o 
   6   4   7     3284.45     3065.22     67.98 o 
   7   4   7     7046.55     6764.02    137.86 o 
   8   4   7      277.23      323.04     35.26 o 
   9   4   7      440.70      372.18     49.22 o 
  10   4   7      898.44     1016.96     82.04 o 
  11   4   7     1951.59     2038.76     79.60 o 
  12   4   7      564.24      549.69     48.04 o 
  13   4   7      446.47      487.81     53.50 o 
  14   4   7      425.05      538.66     56.26 o 
  15   4   7      189.99      211.23     56.88 o 
  16   4   7      923.46     1042.17     68.07 o 
  17   4   7      331.35      239.59     53.48 o 
  18   4   7      405.27      523.70     66.20 o 
  19   4   7      601.37      533.74     65.84 o 
  20   4   7      331.99      322.70     76.80 o 
  21   4   7      170.79      116.40     52.97 o 
  22   4   7      222.89      171.84     75.03 o 
  23   4   7      156.91      217.25     67.43 o 
   0   5   7      700.97      691.95     45.09 o 
   1   5   7     2072.45     1887.34     46.88 o 
   2   5   7     3716.96     3663.68     48.63 o 
   3   5   7     1519.54     1525.11     34.14 o 
   4   5   7      575.58      544.99     21.37 o 
   5   5   7     1368.69     1323.74     24.89 o 
   6   5   7     6171.60     6216.93     79.67 o 
   7   5   7      230.49      308.04     39.48 o 
   8   5   7       70.68       99.53     47.86 o 
   9   5   7    12929.63    12898.67    252.74 o 
  10   5   7      821.56      809.69     51.91 o 
  11   5   7        5.75       12.93     40.00 o 
  12   5   7     2032.92     1988.37     77.83 o 
  13   5   7     2316.58     2282.98    115.63 o 
  14   5   7      116.74      163.37     47.39 o 
  15   5   7      200.88      220.41     51.84 o 
  16   5   7      625.60      498.53     63.16 o 
  17   5   7      322.55      459.40     94.32 o 
  18   5   7       89.25      103.37     58.54 o 
  19   5   7       78.93       45.73     80.85 o 
  20   5   7      519.41      486.81     72.15 o 
  21   5   7      150.10       99.12     56.12 o 
  22   5   7       33.07      150.06     60.17 o 
  23   5   7      234.48      277.20     71.25 o 
   1   6   7     1508.39     1592.99     37.70 o 
   2   6   7     6764.64     6728.38     84.97 o 
   3   6   7      600.51      561.74     36.20 o 
   4   6   7     2902.32     2734.31     82.19 o 
   5   6   7     2227.09     2154.27     50.63 o 
   6   6   7       37.38       -5.20     30.00 o 
   7   6   7     1477.97     1566.78     59.08 o 
   8   6   7      189.96      285.48     76.16 o 
   9   6   7      917.38      932.09     61.00 o 
  10   6   7     1553.96     1734.89     82.44 o 
  11   6   7       14.17       -9.45     39.36 o 
  12   6   7      414.76      452.15     58.58 o 
  13   6   7     2065.68     2138.44     97.43 o 
  14   6   7      796.03     1018.29     95.54 o 
  15   6   7      106.74      147.22     74.50 o 
  16   6   7     1953.31     2118.09     96.44 o 
  17   6   7       49.92      206.66     60.51 o 
  18   6   7       82.80       63.94     52.00 o 
  19   6   7      323.78      373.91     78.52 o 
  20   6   7      108.80      162.27     63.48 o 
  21   6   7        7.53       89.61     71.44 o 
  22   6   7      123.14      201.76     78.44 o 
   0   7   7     1786.90     1739.67     59.68 o 
   1   7   7      758.31      797.35     37.46 o 
   2   7   7      475.18      445.17     25.85 o 
   3   7   7     3545.59     3494.83     62.38 o 
   4   7   7      595.02      611.25     39.21 o 
   5   7   7     1656.62     1611.79     38.84 o 
   6   7   7      484.10      484.79     42.55 o 
   7   7   7      547.88      571.33     46.70 o 
   8   7   7      699.31      708.47     74.96 o 
   9   7   7      454.12      540.54     52.21 o 
  10   7   7      571.59      561.62     54.90 o 
  11   7   7     1428.97     1436.84    108.64 o 
  12   7   7       39.69       70.79     42.91 o 
  13   7   7     1197.56     1290.25     72.85 o 
  14   7   7      550.93      551.05     71.10 o 
  15   7   7      856.73     1070.76     88.46 o 
  16   7   7      230.97      197.79     59.98 o 
  17   7   7      446.66      495.71     79.38 o 
  18   7   7      208.34       88.09     68.10 o 
  19   7   7       23.19       54.74     80.81 o 
  20   7   7      120.57       84.70     64.42 o 
  21   7   7      117.98      193.97     74.29 o 
   1   8   7     1007.22     1062.88     52.21 o 
   2   8   7      968.75      991.74     39.96 o 
   3   8   7      144.80      181.21     29.99 o 
   4   8   7     1371.13     1455.68     36.51 o 
   5   8   7      130.54       99.23     30.48 o 
   6   8   7     1697.71     1760.79     73.33 o 
   7   8   7      211.24      249.73     52.14 o 
   8   8   7      130.18      130.33     49.48 o 
   9   8   7       56.25       71.96     43.64 o 
  10   8   7      849.44      893.86    130.22 o 
  11   8   7      315.75      301.60     60.30 o 
  12   8   7      190.73      131.01     73.80 o 
  13   8   7      546.14      466.96     77.44 o 
  14   8   7      858.32     1085.04     92.98 o 
  15   8   7       31.90       40.65     54.77 o 
  16   8   7      421.99      355.60     77.48 o 
  17   8   7       13.27       14.95    100.22 o 
  18   8   7      151.85      301.75     79.60 o 
  19   8   7       45.23       88.98     67.44 o 
   0   9   7     1495.58     1545.83     75.53 o 
   1   9   7       63.55       68.82     23.18 o 
   2   9   7      855.95      875.16     44.47 o 
   3   9   7       75.77       75.37     22.14 o 
   4   9   7     1076.88      978.95     57.98 o 
   5   9   7       65.11       62.27     17.95 o 
   6   9   7      651.28      627.25     63.00 o 
   7   9   7       49.16      113.39     48.24 o 
   8   9   7       80.89       94.51     46.49 o 
   9   9   7      343.06      377.54     65.30 o 
  10   9   7      132.28       76.83     48.27 o 
  11   9   7      135.72      192.34     66.83 o 
  12   9   7      735.39      862.80     72.95 o 
  13   9   7      245.94      227.08     64.70 o 
  14   9   7      260.01      287.03     91.52 o 
  15   9   7       50.53      122.52     73.18 o 
  16   9   7      312.87      333.96     70.84 o 
  17   9   7      131.71      104.43     66.68 o 
  18   9   7      178.28      124.18     68.75 o 
   1  10   7      697.83      720.61     38.84 o 
   2  10   7     1215.74     1146.30     43.08 o 
   3  10   7      335.77      249.28     43.23 o 
   4  10   7      332.92      305.77     26.87 o 
   5  10   7     1559.78     1546.48     89.35 o 
   6  10   7       61.94       49.73     61.10 o 
   7  10   7     1071.57      964.24     79.79 o 
   8  10   7       72.05       45.96     46.40 o 
   9  10   7      319.31      288.75     61.95 o 
  10  10   7       59.24       10.61     60.09 o 
  11  10   7      857.02      993.98     81.77 o 
  12  10   7       96.17      104.25     52.99 o 
  13  10   7      603.36      591.94    104.10 o 
  14  10   7       96.72       57.08     56.09 o 
  15  10   7      118.99      137.11     67.51 o 
  16  10   7      549.08      479.70     79.39 o 
   0  11   7      921.72      960.96     69.48 o 
   1  11   7      254.31      230.66     33.49 o 
   2  11   7       57.05       37.94     34.95 o 
   3  11   7      561.31      515.84     33.79 o 
   4  11   7      396.33      401.52     76.26 o 
   5  11   7      163.48       50.39     50.46 o 
   6  11   7      242.28      315.56     66.13 o 
   7  11   7      168.74      218.15     56.80 o 
   8  11   7      460.31      391.41     63.94 o 
   9  11   7      206.96      275.86     67.24 o 
  10  11   7       45.60       99.16     76.79 o 
  11  11   7      312.68      311.46     78.35 o 
  12  11   7      290.22      306.66     72.27 o 
  13  11   7      197.67      160.52     99.40 o 
   1  12   7      108.46       98.86     48.83 o 
   2  12   7      314.92      294.94    101.50 o 
   3  12   7      106.47      130.75     59.34 o 
   4  12   7     1145.61     1256.74    129.96 o 
   5  12   7        4.84       52.15     50.27 o 
   6  12   7      132.78      132.64     72.84 o 
   7  12   7     1234.30     1049.71    403.75 o 
   8  12   7      231.89      166.43    101.17 o 
   9  12   7       77.90      -11.11    101.03 o 
  10  12   7      141.33       31.39    109.64 o 
   2  13   7      275.25      208.33     91.84 o 
   3  13   7      225.08      228.75    115.00 o 
   4  13   7       92.35      126.68     82.91 o 
   0   0   8    24423.53    24511.00    771.11 o 
   2   0   8     4603.19     4566.01    128.63 o 
   4   0   8    11217.87    10798.73    223.23 o 
   6   0   8     4976.35     4703.78    166.90 o 
   8   0   8      152.94      182.00     26.79 o 
  10   0   8     4098.53     4078.23    110.21 o 
  12   0   8     1402.33     1481.44    211.41 o 
  14   0   8     2335.12     2313.37    134.30 o 
  16   0   8      646.50      628.89     91.87 o 
  18   0   8     1205.82     1323.78     79.87 o 
  20   0   8      326.71      290.05     68.46 o 
  22   0   8      541.90      605.35    135.39 o 
  24   0   8       71.34      -14.24    106.75 o 
   1   1   8    11615.78    11556.59    168.02 o 
   2   1   8     1040.77     1175.56    125.81 o 
   3   1   8     2121.88     2173.55     70.95 o 
   4   1   8      908.27      889.90     37.27 o 
   5   1   8     3552.95     3686.88     79.28 o 
   6   1   8     1333.24     1384.13     62.03 o 
   7   1   8     6659.87     6139.15     94.31 o 
   8   1   8       67.68       64.11     16.93 o 
   9   1   8     3117.16     3130.23     75.29 o 
  10   1   8      572.36      608.94     42.27 o 
  11   1   8     4435.27     4469.40     84.20 o 
  12   1   8      496.37      537.36     57.98 o 
  13   1   8     2052.76     2058.05    135.22 o 
  14   1   8      381.62      440.37     51.46 o 
  15   1   8       34.95       27.35     36.53 o 
  16   1   8      275.35      210.65     45.76 o 
  17   1   8      205.98      178.49     43.84 o 
  18   1   8     1012.74     1024.96     61.48 o 
  19   1   8      192.35      218.24     43.12 o 
  20   1   8       95.86       49.68     50.86 o 
  21   1   8       15.79      132.06     50.29 o 
  22   1   8       64.03       54.17     56.08 o 
  23   1   8       69.40       49.04     69.53 o 
  24   1   8       46.59      116.74     72.43 o 
   0   2   8     7967.79     8047.97    193.56 o 
   1   2   8     1861.34     1805.42     81.73 o 
   2   2   8      191.07      234.38     30.89 o 
   3   2   8     4979.05     4846.39     95.30 o 
   4   2   8     8416.79     8383.69    124.84 o 
   5   2   8     1452.86     1375.50     68.89 o 
   6   2   8     2186.54     2121.87     55.78 o 
   7   2   8      399.60      434.36     26.40 o 
   8   2   8      219.51      201.48     20.47 o 
   9   2   8     5742.26     5527.75    100.55 o 
  10   2   8       19.13       51.49     32.76 o 
  11   2   8     3637.50     3565.48     69.01 o 
  12   2   8     1011.63     1055.46     75.08 o 
  13   2   8      885.71      936.42     46.90 o 
  14   2   8      395.56      456.77     43.91 o 
  15   2   8      887.70      861.65     44.69 o 
  16   2   8      259.02      251.85     34.37 o 
  17   2   8      426.88      324.18     80.91 o 
  18   2   8     1700.29     1798.61     98.81 o 
  19   2   8      193.53      237.47     48.75 o 
  20   2   8      289.40      321.27     61.23 o 
  21   2   8      234.31      241.33     57.43 o 
  22   2   8      109.49       47.82     55.28 o 
  23   2   8       45.88       95.62     55.58 o 
  24   2   8       86.62       83.84     56.56 o 
   1   3   8      836.82      805.31     35.56 o 
   2   3   8     4524.77     4422.98     89.52 o 
   3   3   8     8394.38     8606.29    136.34 o 
   4   3   8     6158.93     5867.81     97.54 o 
   5   3   8      226.09      183.40     25.09 o 
   6   3   8      363.14      388.72     22.42 o 
   7   3   8     4799.75     4646.99     78.08 o 
   8   3   8     4170.06     4150.46     58.71 o 
   9   3   8      460.25      462.29     28.38 o 
  10   3   8     2389.91     2475.34     68.19 o 
  11   3   8     1368.86     1372.21    103.12 o 
  12   3   8      254.43      210.83     36.04 o 
  13   3   8      904.06      806.89     30.96 o 
  14   3   8      252.74      298.04     46.52 o 
  15   3   8      329.76      302.86     59.35 o 
  16   3   8      621.12      672.41     69.30 o 
  17   3   8      195.63      158.20     61.17 o 
  18   3   8      847.15      964.00    117.05 o 
  19   3   8      109.17       58.02     56.78 o 
  20   3   8      129.53      244.77     52.31 o 
  21   3   8       45.99       82.66     59.92 o 
  22   3   8      573.38      697.95    115.54 o 
  23   3   8       23.54       -3.16     57.50 o 
   0   4   8     1058.04      967.60    103.10 o 
   1   4   8     1978.35     1844.28     72.19 o 
   2   4   8     1179.17     1213.29     71.78 o 
   3   4   8     2753.21     2664.85     56.17 o 
   4   4   8     1222.15     1206.06     59.96 o 
   5   4   8     1433.81     1305.67     62.82 o 
   6   4   8     5270.42     5436.81     80.86 o 
   7   4   8     1370.87     1301.16     58.02 o 
   8   4   8      305.83      328.76     41.54 o 
   9   4   8    11550.10    11622.36    214.40 o 
  10   4   8     1035.09     1058.14     58.71 o 
  11   4   8       79.72      128.73     40.42 o 
  12   4   8     2017.28     2097.79    105.12 o 
  13   4   8      207.93      221.30     52.88 o 
  14   4   8      131.35      183.91     53.87 o 
  15   4   8       80.02      113.93     49.87 o 
  16   4   8      801.97      639.79     70.03 o 
  17   4   8      285.80      227.56     69.04 o 
  18   4   8      230.56      299.22     63.91 o 
  19   4   8      174.13      231.81     69.04 o 
  20   4   8      500.07      539.43     71.82 o 
  21   4   8      483.66      519.74     74.31 o 
  22   4   8        8.40        3.66     49.77 o 
  23   4   8      152.53      100.63     68.55 o 
   1   5   8      232.78      248.15     21.09 o 
   2   5   8     3580.36     3579.93     53.38 o 
   3   5   8      507.29      502.24     29.62 o 
   4   5   8      113.46      109.31     19.13 o 
   5   5   8     3435.72     3374.59     42.96 o 
   6   5   8     2213.47     2156.46     47.53 o 
   7   5   8     3822.28     3771.27     58.28 o 
   8   5   8      458.52      444.02     50.14 o 
   9   5   8       92.39       65.50     41.06 o 
  10   5   8      610.27      621.95     68.53 o 
  11   5   8      296.54      349.99     57.69 o 
  12   5   8      612.40      846.26    143.51 o 
  13   5   8      582.79      616.89     56.69 o 
  14   5   8      507.43      485.81    104.30 o 
  15   5   8       57.78       73.84     44.80 o 
  16   5   8      629.41      659.12     82.68 o 
  17   5   8      148.94      164.35     52.42 o 
  18   5   8      199.81      134.64     59.86 o 
  19   5   8      167.82      198.41     74.05 o 
  20   5   8      686.68      530.12    125.77 o 
  21   5   8       22.60      116.03     88.54 o 
  22   5   8        5.36       31.92     64.86 o 
   0   6   8      928.13     1030.18     67.19 o 
   1   6   8     3308.44     3272.33     53.13 o 
   2   6   8     2529.35     2587.91     49.48 o 
   3   6   8      169.75      160.17     21.80 o 
   4   6   8      263.11      298.67     29.95 o 
   5   6   8      276.67      230.77     20.13 o 
   6   6   8     2862.41     2920.84     53.62 o 
   7   6   8     1258.99     1295.94     75.10 o 
   8   6   8     1071.44     1084.15     64.46 o 
   9   6   8      579.46      580.13     49.39 o 
  10   6   8      124.07      149.95     53.38 o 
  11   6   8     1029.57     1106.95     75.69 o 
  12   6   8     1946.32     2082.06    128.20 o 
  13   6   8       24.12       77.98     46.03 o 
  14   6   8      279.29      235.29     57.64 o 
  15   6   8       14.94      -29.67     46.14 o 
  16   6   8      130.87       96.15     75.03 o 
  17   6   8      643.38      644.78     77.67 o 
  18   6   8      176.81      200.80     70.72 o 
  19   6   8       14.82      -34.16     55.45 o 
  20   6   8      155.77      159.02     72.75 o 
  21   6   8       68.46      154.56     93.54 o 
   1   7   8     4648.70     4597.26     74.16 o 
   2   7   8      566.95      628.55     48.16 o 
   3   7   8     1137.75     1096.77     51.35 o 
   4   7   8     1339.50     1327.41     72.06 o 
   5   7   8     2612.94     2775.00     46.20 o 
   6   7   8      265.20      231.41     51.16 o 
   7   7   8        7.05       -1.34     40.20 o 
   8   7   8      273.62      264.77     62.24 o 
   9   7   8       99.04       82.41     56.66 o 
  10   7   8      888.09      835.76     68.43 o 
  11   7   8      763.25      599.35    155.97 o 
  12   7   8       15.33      -35.37     46.40 o 
  13   7   8     2107.32     2236.44    119.31 o 
  14   7   8      621.17      584.84     82.31 o 
  15   7   8      571.48      533.58     83.26 o 
  16   7   8      445.79      411.64     70.15 o 
  17   7   8      539.07      675.16     98.61 o 
  18   7   8       28.63       38.51     91.63 o 
  19   7   8      136.73       76.28     77.39 o 
  20   7   8       14.84       60.99     87.78 o 
   0   8   8     1518.32     1613.62    114.28 o 
   1   8   8      310.57      305.72     27.95 o 
   2   8   8      451.86      428.91     35.74 o 
   3   8   8      769.63      705.62     29.25 o 
   4   8   8       86.81       77.26     33.03 o 
   5   8   8       60.74       56.05     11.20 o 
   6   8   8     1448.03     1520.06     73.21 o 
   7   8   8      382.38      423.50     59.40 o 
   8   8   8     1727.21     1938.83     86.67 o 
   9   8   8      189.65      160.84     57.68 o 
  10   8   8      371.60      308.27     55.44 o 
  11   8   8      211.28      153.42     62.26 o 
  12   8   8     1261.51     1373.93    102.30 o 
  13   8   8       44.69       65.58     50.03 o 
  14   8   8      438.01      520.14     91.38 o 
  15   8   8      687.43      737.68     99.21 o 
  16   8   8      313.69      426.54     89.13 o 
  17   8   8       64.54       26.31     69.45 o 
  18   8   8      186.24      132.27     79.09 o 
  19   8   8       46.01       66.95     63.28 o 
   1   9   8     1198.34     1104.71     37.79 o 
   2   9   8       64.02       39.45     21.01 o 
   3   9   8       90.83       86.88     34.06 o 
   4   9   8     2225.56     2124.22     53.80 o 
   5   9   8      345.03      323.02     28.38 o 
   6   9   8      554.68      496.82     56.90 o 
   7   9   8      313.40      343.19     60.01 o 
   8   9   8      607.88      535.23     63.86 o 
   9   9   8      473.08      479.04     61.99 o 
  10   9   8      879.65     1014.63    167.27 o 
  11   9   8       29.48       88.43     51.35 o 
  12   9   8        7.68       56.62     57.00 o 
  13   9   8      484.35      438.45     84.71 o 
  14   9   8      193.40      220.19     93.34 o 
  15   9   8       17.69       -1.73     58.91 o 
  16   9   8      220.04      234.79     64.91 o 
  17   9   8      197.52       64.62     72.72 o 
   0  10   8      533.96      449.82     50.94 o 
   1  10   8      929.56      951.46     45.68 o 
   2  10   8      139.42      106.03     24.85 o 
   3  10   8      822.17      854.10     39.35 o 
   4  10   8        8.97       11.85     17.10 o 
   5  10   8       44.12      -22.89     60.59 o 
   6  10   8       59.11       52.43     51.53 o 
   7  10   8      205.73      285.39     52.27 o 
   8  10   8       91.39       81.75     60.59 o 
   9  10   8      406.94      354.51     63.74 o 
  10  10   8       51.07       54.04     52.83 o 
  11  10   8      302.74      356.42    101.98 o 
  12  10   8       61.14      -10.91     76.90 o 
  13  10   8      117.75       83.48     66.50 o 
  14  10   8       94.37      -13.61     63.88 o 
  15  10   8      211.01      163.73     68.37 o 
   1  11   8      496.43      415.84     46.50 o 
   2  11   8       75.64       38.17     32.94 o 
   3  11   8      161.82      136.88     52.14 o 
   4  11   8      862.93      942.16     73.95 o 
   5  11   8       53.80       25.57     50.70 o 
   6  11   8      546.12      510.78     58.24 o 
   7  11   8      239.89      147.83     64.40 o 
   8  11   8     1002.72      835.67     80.72 o 
   9  11   8        8.11        5.59     56.41 o 
  10  11   8      514.86      469.25     82.02 o 
  11  11   8       80.48       83.77     64.74 o 
  12  11   8      101.65       36.96     64.71 o 
  13  11   8      148.56        5.20    131.70 o 
   0  12   8      682.29      554.06    101.35 o 
   1  12   8       61.45       83.66     50.06 o 
   2  12   8       18.00      -10.27     59.04 o 
   3  12   8      328.51      281.31     68.49 o 
   4  12   8      256.01      231.33     68.62 o 
   5  12   8      229.63      198.24     73.03 o 
   6  12   8       79.88      133.00    113.93 o 
   7  12   8      339.67      179.05     96.83 o 
   8  12   8      158.07       85.30    107.44 o 
   9  12   8       80.47       82.17     81.14 o 
   2   0   9     1419.57     1472.60     77.55 o 
   4   0   9    10474.52    10185.79    220.05 o 
   6   0   9     3279.57     3082.36     97.91 o 
   8   0   9     2782.58     2660.18     83.26 o 
  10   0   9     4384.30     4271.96    147.88 o 
  12   0   9      804.98      915.83     83.77 o 
  14   0   9     4251.43     4331.61    138.02 o 
  16   0   9     1579.55     1714.19     90.95 o 
  18   0   9      655.61      730.39     68.35 o 
  20   0   9       56.56       24.78     62.01 o 
  22   0   9      666.35      342.34    186.07 o 
  24   0   9      504.24      493.10    126.13 o 
   0   1   9     2638.88     2655.11     81.85 o 
   1   1   9     1068.57     1115.36     62.28 o 
   2   1   9     2019.73     2321.76     64.45 o 
   3   1   9     3790.61     3794.60     77.99 o 
   4   1   9      549.55      589.80     34.47 o 
   5   1   9     1131.59     1178.49     43.62 o 
   6   1   9      563.03      684.82     50.27 o 
   7   1   9     1223.87     1227.73     50.13 o 
   8   1   9     3729.04     3717.89     61.81 o 
   9   1   9      691.96      645.06     45.62 o 
  10   1   9       60.96       63.18     25.60 o 
  11   1   9      916.86      869.54     44.93 o 
  12   1   9     2701.20     2592.94     67.25 o 
  13   1   9     1172.63     1088.36     86.79 o 
  14   1   9      329.26      342.58     47.42 o 
  15   1   9     2056.82     2142.24    110.55 o 
  16   1   9      445.31      388.13     39.06 o 
  17   1   9      616.43      607.36     56.66 o 
  18   1   9       37.93       62.81     41.48 o 
  19   1   9       16.33       -3.64     34.41 o 
  20   1   9      127.74      132.18     46.21 o 
  21   1   9      543.94      561.56    101.88 o 
  22   1   9       11.97       38.30     67.25 o 
  23   1   9      194.25      253.78     66.92 o 
   1   2   9     9169.71     9011.97    139.41 o 
   2   2   9     3073.51     3151.67     64.99 o 
   3   2   9     4544.75     4559.17    122.06 o 
   4   2   9     9225.21     8770.29    147.24 o 
   5   2   9     1077.89     1104.09     55.70 o 
   6   2   9     1020.20     1044.19     56.82 o 
   7   2   9     1132.65     1208.93     63.54 o 
   8   2   9      999.56     1046.80     34.59 o 
   9   2   9      102.13       94.44     20.71 o 
  10   2   9      302.17      300.50     35.79 o 
  11   2   9      582.80      571.48     47.27 o 
  12   2   9      771.04      816.44     61.61 o 
  13   2   9       67.45       57.37     36.17 o 
  14   2   9      538.60      465.80     43.90 o 
  15   2   9     1101.05     1181.70     57.27 o 
  16   2   9      476.42      454.38     47.62 o 
  17   2   9      577.65      536.86     43.42 o 
  18   2   9      429.75      301.54     85.08 o 
  19   2   9      640.52      625.67    114.80 o 
  20   2   9       90.47       56.15     56.87 o 
  21   2   9      147.00      105.96     72.37 o 
  22   2   9      455.18      418.70     83.86 o 
  23   2   9       60.77       30.85     58.60 o 
   0   3   9      153.88      158.29     37.43 o 
   1   3   9      460.06      570.58     57.41 o 
   2   3   9     1652.24     1684.87     48.82 o 
   3   3   9     1193.35     1200.53     50.32 o 
   4   3   9     2730.78     2668.41     78.04 o 
   5   3   9       59.85       48.90     33.34 o 
   6   3   9     7728.56     7616.48    134.44 o 
   7   3   9      221.40      199.44     25.08 o 
   8   3   9     1703.83     1628.75     31.03 o 
   9   3   9      634.77      583.80     38.32 o 
  10   3   9      267.63      206.08     35.36 o 
  11   3   9     1864.41     1945.77     62.79 o 
  12   3   9      990.68     1078.67     50.34 o 
  13   3   9      130.19       68.21     35.27 o 
  14   3   9      150.79      148.36     31.60 o 
  15   3   9      849.37      822.30     65.03 o 
  16   3   9     1269.17     1260.67    117.84 o 
  17   3   9      278.54      226.13     67.28 o 
  18   3   9      659.37      864.01    135.45 o 
  19   3   9       21.04       54.30     58.18 o 
  20   3   9       16.94       -2.36     76.85 o 
  21   3   9        8.52       -5.02     52.42 o 
  22   3   9      136.68        7.91     69.04 o 
  23   3   9       27.56      -51.01     68.35 o 
   1   4   9      237.71      223.88     29.02 o 
   2   4   9      250.64      276.56     31.26 o 
   3   4   9     1374.38     1420.85     55.67 o 
   4   4   9     1113.64     1123.76     57.28 o 
   5   4   9     6363.12     5963.22    166.18 o 
   6   4   9     3159.01     2954.93     60.59 o 
   7   4   9     4307.02     4221.98     76.72 o 
   8   4   9      700.21      683.07     46.93 o 
   9   4   9       85.98       85.91     14.80 o 
  10   4   9       80.84       51.12     16.38 o 
  11   4   9     1180.60     1151.07     63.04 o 
  12   4   9       72.05      142.71     41.48 o 
  13   4   9     1045.33     1132.83    105.20 o 
  14   4   9      369.97      374.29     58.57 o 
  15   4   9      387.15      419.68     57.08 o 
  16   4   9      145.79      126.73     50.93 o 
  17   4   9      241.94      213.75     60.75 o 
  18   4   9      115.39      235.41     66.03 o 
  19   4   9      596.64      582.02    111.05 o 
  20   4   9      555.61      625.57    126.35 o 
  21   4   9       72.07      189.88     87.59 o 
  22   4   9      216.86      312.18     88.40 o 
   0   5   9     1979.35     2084.94    173.26 o 
   1   5   9       39.16      112.75     38.77 o 
   2   5   9     1487.64     1490.35     49.98 o 
   3   5   9     1064.09     1093.73     52.36 o 
   4   5   9     1203.58     1215.38     56.34 o 
   5   5   9      195.67      203.40     28.45 o 
   6   5   9     3537.20     3392.04     50.58 o 
   7   5   9      871.77      884.68     34.15 o 
   8   5   9       36.17       -1.33     11.68 o 
   9   5   9     5547.33     5840.27    142.49 o 
  10   5   9      298.48      324.96     53.27 o 
  11   5   9      424.90      425.67     69.88 o 
  12   5   9     1361.50     1409.82     72.78 o 
  13   5   9      577.34      565.43     76.21 o 
  14   5   9      388.80      308.26     55.83 o 
  15   5   9       87.24       30.41     54.94 o 
  16   5   9       87.34       64.10     50.11 o 
  17   5   9      177.58      123.89     56.02 o 
  18   5   9       25.03       38.77     54.59 o 
  19   5   9        2.49       72.31     56.07 o 
  20   5   9      940.36     1024.82    105.97 o 
  21   5   9      317.94      330.88     75.71 o 
  22   5   9       38.26      119.31     63.60 o 
   1   6   9     1075.89     1112.91     33.84 o 
   2   6   9     3083.15     3066.18     60.66 o 
   3   6   9     1449.41     1448.85     41.30 o 
   4   6   9     1170.91     1233.05     37.74 o 
   5   6   9      144.94      155.72     24.47 o 
   6   6   9      141.29      150.57     25.63 o 
   7   6   9       82.80       73.38     36.94 o 
   8   6   9      735.70      803.20     54.99 o 
   9   6   9       71.52       86.58     49.40 o 
  10   6   9     1472.50     1467.57     78.34 o 
  11   6   9      248.99      246.80     53.18 o 
  12   6   9      275.25      242.34     57.11 o 
  13   6   9     1384.90     1389.45    141.81 o 
  14   6   9       86.85       63.99     60.28 o 
  15   6   9      208.32      206.58     61.65 o 
  16   6   9     1502.12     1538.01    150.92 o 
  17   6   9      397.70      340.00     85.46 o 
  18   6   9      167.23      156.35     66.25 o 
  19   6   9       14.41        3.32    116.85 o 
  20   6   9      113.01      264.83     69.54 o 
  21   6   9       14.55      -39.12     69.69 o 
   0   7   9      621.43      563.20     44.84 o 
   1   7   9      836.84      898.61     41.03 o 
   2   7   9      278.10      262.87     24.23 o 
   3   7   9     1475.12     1484.86     54.71 o 
   4   7   9      332.21      356.23     24.58 o 
   5   7   9     1463.26     1438.05     68.34 o 
   6   7   9      271.20      296.96     58.11 o 
   7   7   9      298.36      277.15     47.86 o 
   8   7   9       68.16       47.19     50.29 o 
   9   7   9     2927.72     3088.67    100.29 o 
  10   7   9       66.73       35.09     56.15 o 
  11   7   9     4442.28     4704.77    136.99 o 
  12   7   9      387.95      304.67     78.75 o 
  13   7   9      531.13      541.02     69.72 o 
  14   7   9      100.04      143.84     81.65 o 
  15   7   9      624.80      640.99     78.25 o 
  16   7   9       18.43       20.63     71.03 o 
  17   7   9      358.09      339.69     80.79 o 
  18   7   9      116.64      185.72     88.04 o 
  19   7   9        2.71       36.12     98.91 o 
  20   7   9       77.73      279.42    148.21 o 
   1   8   9     1128.55     1169.79     55.15 o 
   2   8   9     3258.63     3383.39     73.92 o 
   3   8   9      802.91      868.96     33.40 o 
   4   8   9      570.26      628.19     49.12 o 
   5   8   9      297.73      339.81     44.72 o 
   6   8   9      609.91      606.96     66.48 o 
   7   8   9      447.80      562.08     58.46 o 
   8   8   9       98.17      117.18     49.57 o 
   9   8   9      329.14      532.42     73.21 o 
  10   8   9       96.65      124.78     46.94 o 
  11   8   9      428.37      524.98     80.30 o 
  12   8   9      334.43      313.61     66.45 o 
  13   8   9       65.39       47.54     57.29 o 
  14   8   9      136.91      119.71     69.01 o 
  15   8   9       16.79       62.48     67.50 o 
  16   8   9      225.76      372.76    104.29 o 
  17   8   9       75.09       41.95     59.62 o 
  18   8   9      234.83      378.35     84.33 o 
   0   9   9     1000.39     1134.40     68.25 o 
   1   9   9      287.78      278.22     32.12 o 
   2   9   9      723.02      696.37     57.09 o 
   3   9   9      296.46      289.49     30.66 o 
   4   9   9      881.22      868.12     40.37 o 
   5   9   9      802.72      814.30     51.55 o 
   6   9   9      554.00      634.00     84.56 o 
   7   9   9       57.87       59.50     47.22 o 
   8   9   9      213.37      201.18     56.06 o 
   9   9   9      496.75      639.98     88.70 o 
  10   9   9      443.14      422.86     66.55 o 
  11   9   9      198.37      251.38     61.13 o 
  12   9   9      271.85      268.91     61.34 o 
  13   9   9       85.07       -0.51     68.11 o 
  14   9   9      397.11      424.45     69.43 o 
  15   9   9      261.07      188.36     74.60 o 
  16   9   9       35.49       55.00     68.40 o 
   1  10   9      106.16      119.02     29.28 o 
   2  10   9      100.18       72.51     26.41 o 
   3  10   9      267.70      250.58     35.04 o 
   4  10   9       91.91      104.08     34.60 o 
   5  10   9      277.63      332.35     63.86 o 
   6  10   9       95.57      116.47     46.26 o 
   7  10   9     2058.04     2014.73    136.90 o 
   8  10   9       87.51      165.84     55.95 o 
   9  10   9      184.74      185.38     60.92 o 
  10  10   9      189.10      217.34    101.47 o 
  11  10   9      513.82      541.01     69.66 o 
  12  10   9        5.33       28.64     59.43 o 
  13  10   9      266.38      292.03     73.15 o 
  14  10   9       15.70       -7.94     77.07 o 
   0  11   9     1117.94      878.39    375.39 o 
   1  11   9      197.72      204.73     39.08 o 
   2  11   9       67.64      108.32     58.61 o 
   3  11   9       98.32      102.60     55.53 o 
   4  11   9      226.47      195.47     50.53 o 
   5  11   9      144.54      204.13     56.42 o 
   6  11   9      730.42      617.82     72.33 o 
   7  11   9       30.52       74.45     64.04 o 
   8  11   9       48.75       86.48     76.10 o 
   9  11   9      169.01      202.32     70.60 o 
  10  11   9      109.19      163.62     58.58 o 
  11  11   9      286.98      303.29     88.16 o 
  12  11   9      100.95       30.28     76.30 o 
   1  12   9       56.95       12.06     66.71 o 
   2  12   9      165.53      175.14     70.66 o 
   3  12   9       38.07       25.01     56.49 o 
   4  12   9      241.18      196.47     70.94 o 
   5  12   9      119.94      110.17    118.78 o 
   6  12   9       70.76       94.87    126.50 o 
   7  12   9      395.58      461.73     94.25 o 
   0   0  10    16964.95    16283.48    519.85 o 
   2   0  10     5965.94     5673.05    169.25 o 
   4   0  10     1774.13     1895.59    145.56 o 
   6   0  10      133.68      142.87     39.41 o 
   8   0  10      231.63      171.71     43.82 o 
  10   0  10     2580.55     2717.61    155.96 o 
  12   0  10     1927.12     2009.36     90.48 o 
  14   0  10     1465.09     1618.06    135.51 o 
  16   0  10      548.30      515.48     99.64 o 
  18   0  10      689.72      784.42    114.49 o 
  20   0  10     1334.73     1405.02    122.60 o 
  22   0  10        5.60       40.71     65.40 o 
   1   1  10      775.01      831.83     74.28 o 
   2   1  10     1171.88     1190.23     54.00 o 
   3   1  10      378.40      421.29     35.64 o 
   4   1  10     1750.96     1846.04     58.66 o 
   5   1  10     2530.34     2689.90     75.80 o 
   6   1  10      995.65     1020.98     62.18 o 
   7   1  10     5741.04     5678.11    124.45 o 
   8   1  10      272.34      276.19     32.16 o 
   9   1  10      177.45      166.56     25.70 o 
  10   1  10      862.83      775.56     60.03 o 
  11   1  10     4386.88     4442.28    101.92 o 
  12   1  10      533.14      669.14     57.38 o 
  13   1  10     1642.27     1783.45    103.55 o 
  14   1  10      565.08      629.33     85.13 o 
  15   1  10      133.56      102.94     39.27 o 
  16   1  10      311.11      236.99     44.15 o 
  17   1  10      352.70      332.64     51.27 o 
  18   1  10      156.17      179.16     48.66 o 
  19   1  10      428.67      368.57     93.11 o 
  20   1  10      293.10      283.89     49.08 o 
  21   1  10       17.26        0.55     58.12 o 
  22   1  10      235.77      223.54     68.54 o 
  23   1  10       48.29       99.97     58.60 o 
   0   2  10     7063.11     7487.64    204.82 o 
   1   2  10     1572.21     1625.62    127.12 o 
   2   2  10      556.97      802.24    117.79 o 
   3   2  10     3251.15     3118.32    145.07 o 
   4   2  10       50.54       80.52     26.03 o 
   5   2  10      548.25      535.28     39.27 o 
   6   2  10     1713.20     1746.50     61.36 o 
   7   2  10       82.30       82.22     48.00 o 
   8   2  10      193.61      202.66     35.01 o 
   9   2  10     3014.57     2976.92     56.16 o 
  10   2  10       18.71      -16.37     33.09 o 
  11   2  10     1530.16     1634.30    111.05 o 
  12   2  10      611.83      569.08     52.32 o 
  13   2  10     1390.48     1456.62     65.76 o 
  14   2  10      691.09      801.90     97.09 o 
  15   2  10     1022.84      988.52     62.63 o 
  16   2  10        9.68       40.82     36.57 o 
  17   2  10      100.70      105.90     33.82 o 
  18   2  10     1023.67     1039.13    102.46 o 
  19   2  10      243.98      238.70     59.93 o 
  20   2  10      129.97      135.69     57.62 o 
  21   2  10      169.92      234.70     58.32 o 
  22   2  10       57.81       54.14     57.86 o 
  23   2  10       65.85       -5.84     79.95 o 
   1   3  10      544.53      625.76     63.78 o 
   2   3  10     3450.65     3346.83     85.05 o 
   3   3  10       63.28       71.80     28.23 o 
   4   3  10     2695.75     2691.81     68.73 o 
   5   3  10      285.21      279.13     52.81 o 
   6   3  10      168.92      149.70     30.51 o 
   7   3  10      321.55      341.33     36.25 o 
   8   3  10      623.08      599.48     35.28 o 
   9   3  10       52.81       47.22     16.36 o 
  10   3  10      217.07      182.25     25.60 o 
  11   3  10      420.00      420.61     66.07 o 
  12   3  10      109.01       91.67     35.27 o 
  13   3  10     1485.30     1479.03    114.97 o 
  14   3  10      315.31      317.03     42.29 o 
  15   3  10      102.21       45.49     39.67 o 
  16   3  10     1739.81     1881.84     90.92 o 
  17   3  10      246.80      188.37     79.13 o 
  18   3  10      332.25      326.80     63.35 o 
  19   3  10      155.36      152.80     61.03 o 
  20   3  10       68.29      -58.87    127.01 o 
  21   3  10       20.98      -24.36     59.85 o 
  22   3  10      454.90      520.12     90.93 o 
   0   4  10      117.46       66.86     52.30 o 
   1   4  10       20.07       24.45     31.95 o 
   2   4  10       43.09        0.85     30.33 o 
   3   4  10      616.23      554.88     38.01 o 
   4   4  10      139.58      157.52     37.27 o 
   5   4  10     2046.78     1997.77    108.99 o 
   6   4  10     2633.62     2460.33     76.77 o 
   7   4  10     1264.73     1317.53     48.99 o 
   8   4  10     1126.38     1079.88     32.78 o 
   9   4  10     2827.22     2476.28    138.32 o 
  10   4  10        6.85       31.77     18.17 o 
  11   4  10      287.22      292.13     21.00 o 
  12   4  10       88.39       65.33     15.66 o 
  13   4  10       94.16       79.82     45.40 o 
  14   4  10       70.89      102.21     50.83 o 
  15   4  10      414.45      426.23     66.92 o 
  16   4  10       66.81       62.08     50.31 o 
  17   4  10      369.95      407.60     84.23 o 
  18   4  10      178.81      230.33     62.12 o 
  19   4  10      293.17      387.97     81.20 o 
  20   4  10      473.12      607.48     80.75 o 
  21   4  10      797.92      782.17    101.68 o 
  22   4  10       46.63      193.50     65.59 o 
   1   5  10      437.57      382.47     33.45 o 
   2   5  10      182.48      172.71     30.09 o 
   3   5  10      209.47      196.87     25.57 o 
   4   5  10      350.75      364.25     29.11 o 
   5   5  10      352.01      383.12     22.29 o 
   6   5  10     2009.76     1924.02     66.57 o 
   7   5  10      739.59      738.23     44.36 o 
   8   5  10     1145.74     1204.40     65.67 o 
   9   5  10      451.98      491.54     55.78 o 
  10   5  10      635.49      602.90     82.61 o 
  11   5  10      673.30      618.17     69.40 o 
  12   5  10      163.64      230.90     75.69 o 
  13   5  10      134.65      169.67     53.72 o 
  14   5  10      664.74      599.89     64.74 o 
  15   5  10       45.55       35.65     64.63 o 
  16   5  10      417.75      356.28     80.13 o 
  17   5  10      348.17      341.65    106.55 o 
  18   5  10      138.62      119.19     64.22 o 
  19   5  10      178.10      164.50    158.44 o 
  20   5  10      256.12      142.03     72.58 o 
  21   5  10       47.15       49.52     80.70 o 
   0   6  10     1353.72     1459.60     53.66 o 
   1   6  10      498.61      450.46     27.69 o 
   2   6  10      781.76      776.55     57.57 o 
   3   6  10     1526.92     1522.87     65.48 o 
   4   6  10      696.69      645.86     39.72 o 
   5   6  10       68.33       68.20     28.77 o 
   6   6  10      737.61      693.63     34.03 o 
   7   6  10      446.10      422.72     28.94 o 
   8   6  10      274.70      270.73     57.91 o 
   9   6  10      403.68      397.16     56.14 o 
  10   6  10      423.44      500.17     61.16 o 
  11   6  10      186.18      151.61     57.01 o 
  12   6  10      889.59     1056.97    100.30 o 
  13   6  10       74.33       16.94     60.13 o 
  14   6  10      136.44      132.14     51.77 o 
  15   6  10      271.37      241.98     79.47 o 
  16   6  10      411.79      422.71     75.29 o 
  17   6  10      399.98      334.28     97.39 o 
  18   6  10      294.32      455.56     97.54 o 
  19   6  10       74.40        3.07     87.50 o 
  20   6  10      143.33      113.76     71.15 o 
   1   7  10     2785.32     2665.93     75.31 o 
   2   7  10      482.40      480.68     50.35 o 
   3   7  10      131.79      128.10     32.98 o 
   4   7  10       63.84       94.01     23.72 o 
   5   7  10      614.09      679.14     64.07 o 
   6   7  10      315.55      256.89     52.12 o 
   7   7  10      850.32      943.26     77.01 o 
   8   7  10       11.01       67.58     45.13 o 
   9   7  10      312.16      342.99     67.36 o 
  10   7  10      732.26      745.45     72.28 o 
  11   7  10      115.97       94.71     54.93 o 
  12   7  10       32.88       76.30     48.92 o 
  13   7  10      964.87      983.17     89.35 o 
  14   7  10       24.39       15.95     57.72 o 
  15   7  10      146.00      168.86     69.35 o 
  16   7  10       64.17       39.27     62.34 o 
  17   7  10      160.37      103.35     79.96 o 
  18   7  10       57.50       15.25     61.52 o 
  19   7  10      512.35      422.29    118.45 o 
   0   8  10     1326.81     1479.34     63.02 o 
   1   8  10      368.60      353.66     35.44 o 
   2   8  10      969.75      936.22     38.60 o 
   3   8  10      440.02      424.39     32.43 o 
   4   8  10      116.98      107.98     21.19 o 
   5   8  10       74.93      126.48     33.97 o 
   6   8  10      720.56      852.88     66.43 o 
   7   8  10      119.20      130.35     45.39 o 
   8   8  10      274.13      284.87     66.74 o 
   9   8  10      203.03      191.57     52.68 o 
  10   8  10      118.00      173.04     56.91 o 
  11   8  10      127.86      129.81     65.98 o 
  12   8  10     1845.08     2118.02    155.09 o 
  13   8  10        6.19       83.52     53.65 o 
  14   8  10      176.86      130.84     74.95 o 
  15   8  10      248.62      263.11    102.11 o 
  16   8  10      117.20      191.49     99.54 o 
  17   8  10      158.17      125.61     79.69 o 
   1   9  10      426.12      460.76     38.00 o 
   2   9  10      173.97      141.92     32.98 o 
   3   9  10      157.28      143.85     26.87 o 
   4   9  10      940.01      977.11     51.89 o 
   5   9  10     1250.29     1200.22     80.64 o 
   6   9  10       78.50       87.90     50.31 o 
   7   9  10      268.08      196.05     61.62 o 
   8   9  10      426.89      418.27     59.81 o 
   9   9  10      105.23       92.01     65.30 o 
  10   9  10      583.21      540.43     73.51 o 
  11   9  10       47.34       63.18     64.53 o 
  12   9  10       31.74      -40.94     76.52 o 
  13   9  10      279.77      173.26     98.02 o 
  14   9  10      606.42      593.30     97.79 o 
  15   9  10       75.38      131.13     69.47 o 
  16   9  10      166.28      318.22     91.11 o 
   0  10  10      112.81       84.12     49.97 o 
   1  10  10      126.42      114.12     31.52 o 
   2  10  10       98.49       46.29     43.60 o 
   3  10  10     1835.77     1936.68     70.59 o 
   4  10  10       52.47       10.64     45.26 o 
   5  10  10      122.46       34.68     54.99 o 
   6  10  10       47.39       78.55     58.76 o 
   7  10  10      355.22      332.45     58.60 o 
   8  10  10       74.75       69.50     54.49 o 
   9  10  10      422.09      365.41     82.60 o 
  10  10  10       13.05      -31.51     61.41 o 
  11  10  10      280.93      299.88     79.17 o 
  12  10  10       56.19       68.88     68.08 o 
  13  10  10       22.92       31.55     88.87 o 
   1  11  10      125.06      124.75     51.27 o 
   2  11  10      448.04      418.42     63.88 o 
   3  11  10      101.89       88.20     51.19 o 
   4  11  10     1123.13     1002.47    101.49 o 
   5  11  10       36.52      -18.27     48.71 o 
   6  11  10      208.43      239.89     72.72 o 
   7  11  10      142.09       48.41     57.91 o 
   8  11  10      204.28       60.91     55.10 o 
   9  11  10       14.00       -2.40     64.04 o 
  10  11  10      262.28      311.90     99.02 o 
   2  12  10       11.53      -33.46     66.12 o 
   3  12  10      205.61      176.40     64.25 o 
   4  12  10      125.24       19.19     77.93 o 
   5  12  10      159.07       66.32     84.91 o 
   6  12  10      132.25      174.29    163.54 o 
   2   0  11     3135.42     3284.71    123.05 o 
   4   0  11     2327.95     2137.11    111.99 o 
   6   0  11      911.21      994.51    178.48 o 
   8   0  11     1243.97     1404.15    119.82 o 
  10   0  11     2284.32     2277.39     74.52 o 
  12   0  11     1213.84     1243.31    115.23 o 
  14   0  11     1947.32     2066.67    101.43 o 
  16   0  11      567.07      516.35     97.93 o 
  18   0  11       88.37      112.70     58.62 o 
  20   0  11        5.83      -68.27     68.27 o 
  22   0  11      214.35      316.67     72.44 o 
   0   1  11     1398.23     1222.75    138.63 o 
   1   1  11     1057.67     1268.33     48.68 o 
   2   1  11     1110.81     1247.31     65.33 o 
   3   1  11     5356.73     5431.56    111.76 o 
   4   1  11      816.68      835.53     42.94 o 
   5   1  11       24.14      -12.37     26.82 o 
   6   1  11      816.47      926.16     55.28 o 
   7   1  11      463.03      432.08     38.33 o 
   8   1  11      107.33      106.05     34.54 o 
   9   1  11     1719.17     1681.64     55.02 o 
  10   1  11       36.74       28.91     24.37 o 
  11   1  11     1052.07     1099.85     72.89 o 
  12   1  11     2267.92     2294.84     85.42 o 
  13   1  11       13.09       21.79     32.30 o 
  14   1  11      224.45      193.93     52.07 o 
  15   1  11      615.41      495.35     64.91 o 
  16   1  11       46.81       67.54     43.61 o 
  17   1  11      381.14      470.45     47.85 o 
  18   1  11       41.61       21.52     72.53 o 
  19   1  11      159.29      219.64     46.37 o 
  20   1  11      123.33       83.58     49.77 o 
  21   1  11      632.41      654.73    107.18 o 
  22   1  11       50.49      117.56     68.40 o 
   1   2  11      546.62      656.25     49.02 o 
   2   2  11     2022.03     2039.36     71.74 o 
   3   2  11      163.75      237.61     33.06 o 
   4   2  11       53.44       52.90     31.25 o 
   5   2  11     3168.90     3483.32    115.05 o 
   6   2  11      376.86      395.81     60.56 o 
   7   2  11     1744.20     1801.73     73.76 o 
   8   2  11      259.98      226.75     31.30 o 
   9   2  11      508.18      476.68     38.10 o 
  10   2  11      597.59      633.56     33.69 o 
  11   2  11      220.49      215.30     33.26 o 
  12   2  11      257.82      259.84     42.72 o 
  13   2  11      350.02      354.48     48.07 o 
  14   2  11      868.54      927.28     79.48 o 
  15   2  11      105.03       86.84     33.56 o 
  16   2  11      328.24      348.67     53.23 o 
  17   2  11      197.38      217.73     70.19 o 
  18   2  11      334.48      335.78     58.81 o 
  19   2  11      545.80      500.97     59.76 o 
  20   2  11       61.20      134.63    118.38 o 
  21   2  11        1.96       24.83     59.68 o 
  22   2  11      303.46      293.66    101.59 o 
   0   3  11     1162.73     1177.89     69.53 o 
   1   3  11       81.26      102.42     32.49 o 
   2   3  11      257.97      213.09     32.40 o 
   3   3  11      805.15      892.18     42.58 o 
   4   3  11       36.73       96.60     39.82 o 
   5   3  11       61.44       99.70     38.34 o 
   6   3  11     2209.83     2048.84     75.10 o 
   7   3  11       94.21      117.07     36.58 o 
   8   3  11      749.21      791.48     41.11 o 
   9   3  11      982.63      995.45     61.62 o 
  10   3  11      194.09      138.67     52.66 o 
  11   3  11      976.47      937.35     50.73 o 
  12   3  11     1874.47     1752.82     55.12 o 
  13   3  11      104.28      166.44     35.18 o 
  14   3  11      295.90      298.57     40.32 o 
  15   3  11      207.71      210.67     42.14 o 
  16   3  11      234.82      146.04     48.92 o 
  17   3  11       59.15       49.88     54.10 o 
  18   3  11      385.52      633.71     83.22 o 
  19   3  11       85.17      169.90     77.93 o 
  20   3  11      175.04      227.61     66.60 o 
  21   3  11       20.33       31.76     84.73 o 
  22   3  11       68.34       87.89    106.79 o 
   1   4  11      290.35      283.77     40.65 o 
   2   4  11       36.17       42.79     28.69 o 
   3   4  11      355.62      382.51     41.79 o 
   4   4  11      678.57      737.13     61.47 o 
   5   4  11      373.51      365.21     33.94 o 
   6   4  11       41.95       59.63     34.60 o 
   7   4  11     2897.12     2730.99     68.92 o 
   8   4  11     2362.96     2344.85     50.63 o 
   9   4  11     1046.46     1022.71     37.52 o 
  10   4  11       44.42       67.58     23.92 o 
  11   4  11      897.34      889.20     55.45 o 
  12   4  11       45.41       57.87     35.07 o 
  13   4  11      188.76      173.52     23.42 o 
  14   4  11      492.89      502.05     80.79 o 
  15   4  11      153.77      122.46     58.10 o 
  16   4  11       16.11       27.12     66.83 o 
  17   4  11      176.49      182.60     89.79 o 
  18   4  11      240.17      272.77    104.55 o 
  19   4  11      196.84       92.43     71.57 o 
  20   4  11      211.67      216.77     76.18 o 
  21   4  11       63.19       51.78     85.82 o 
   0   5  11     1352.21     1234.51    159.42 o 
   1   5  11       88.05      153.38     45.78 o 
   2   5  11      129.54       72.59     29.02 o 
   3   5  11      415.81      417.65     61.34 o 
   4   5  11      670.70      675.17     53.13 o 
   5   5  11      247.16      239.70     36.90 o 
   6   5  11     1515.75     1620.28     59.54 o 
   7   5  11      646.14      621.77     43.36 o 
   8   5  11       26.69       29.92     18.42 o 
   9   5  11     4312.37     4287.39    173.97 o 
  10   5  11      538.78      562.28     63.88 o 
  11   5  11      113.61      129.84     47.83 o 
  12   5  11       26.96       68.97     58.54 o 
  13   5  11      153.75      177.05     57.91 o 
  14   5  11     1117.17     1042.52    149.33 o 
  15   5  11      287.06      241.71     60.17 o 
  16   5  11        5.21       69.31     71.01 o 
  17   5  11      301.26      259.22     72.76 o 
  18   5  11      195.12      251.12     92.37 o 
  19   5  11        3.35       14.15    128.64 o 
  20   5  11       53.91      111.84    113.12 o 
   1   6  11      281.67      280.75     28.60 o 
   2   6  11     2060.12     2252.48     70.75 o 
   3   6  11       23.88       -0.09     21.17 o 
   4   6  11      152.46      146.72     28.47 o 
   5   6  11      492.46      497.54     28.49 o 
   6   6  11      420.69      438.36     25.67 o 
   7   6  11      473.54      336.53     49.93 o 
   8   6  11      187.37      130.27     24.50 o 
   9   6  11      126.80      134.43     45.74 o 
  10   6  11      662.01      586.72     94.59 o 
  11   6  11      236.35      262.85     53.96 o 
  12   6  11        7.67      -60.55     62.72 o 
  13   6  11      731.97      649.66     78.70 o 
  14   6  11      101.50      145.00     87.27 o 
  15   6  11       43.56      111.49     56.45 o 
  16   6  11      994.05     1064.57    101.71 o 
  17   6  11      414.11      309.06    102.80 o 
  18   6  11       69.94      200.23     87.63 o 
  19   6  11       14.17      -43.61     69.42 o 
   0   7  11      135.81      141.12     50.17 o 
   1   7  11      762.04      728.98     39.31 o 
   2   7  11      313.58      275.07     27.94 o 
   3   7  11      832.74      823.28     42.59 o 
   4   7  11      188.97      162.00     23.32 o 
   5   7  11     1388.81     1414.06     58.20 o 
   6   7  11      119.10      131.69     30.51 o 
   7   7  11      897.89      816.76     92.30 o 
   8   7  11      254.72      259.81     51.45 o 
   9   7  11     1440.55     1620.73     92.66 o 
  10   7  11      195.86      141.97     58.39 o 
  11   7  11      957.64     1021.02    106.97 o 
  12   7  11      144.17      133.14     68.10 o 
  13   7  11      245.51      250.79     75.86 o 
  14   7  11        3.17      -21.39     62.59 o 
  15   7  11      227.01      257.19     98.67 o 
  16   7  11       17.22      -19.25     71.91 o 
  17   7  11      274.28      251.34     90.69 o 
  18   7  11      102.60      125.88    109.68 o 
   1   8  11       22.67       61.19     24.44 o 
   2   8  11     2352.26     2397.31    101.39 o 
   3   8  11      238.97      255.21     28.68 o 
   4   8  11      318.90      313.52     32.35 o 
   5   8  11      172.26      141.78     28.11 o 
   6   8  11      120.67      107.11     30.70 o 
   7   8  11      274.28      253.20     51.66 o 
   8   8  11      537.22      613.59     68.45 o 
   9   8  11       72.36       77.49     61.37 o 
  10   8  11      288.01      329.24     83.84 o 
  11   8  11      471.39      374.54    101.64 o 
  12   8  11      160.67      265.78     76.20 o 
  13   8  11      302.60      265.09     82.33 o 
  14   8  11      471.02      404.63     71.03 o 
  15   8  11       67.98      -75.74     77.23 o 
  16   8  11      467.34      436.02     90.21 o 
  17   8  11       45.28      186.77     79.46 o 
   0   9  11     1695.21     1729.40     72.31 o 
   1   9  11       74.84       87.62     35.82 o 
   2   9  11      865.87      806.53     51.72 o 
   3   9  11      243.26      182.90     27.84 o 
   4   9  11      335.72      328.49     48.42 o 
   5   9  11       99.59      126.52     53.18 o 
   6   9  11      280.47      328.69     61.76 o 
   7   9  11      102.66       96.13     55.45 o 
   8   9  11       16.36       62.90     92.66 o 
   9   9  11      913.63      863.46    109.54 o 
  10   9  11       99.67      111.82     70.41 o 
  11   9  11      292.04      286.18     71.55 o 
  12   9  11      229.72       95.43    101.95 o 
  13   9  11       84.62       61.66     65.47 o 
  14   9  11      400.57      402.55     86.96 o 
  15   9  11       65.15      159.69     76.93 o 
   1  10  11      203.70      180.59     36.02 o 
   2  10  11      132.56       86.08     36.33 o 
   3  10  11      122.97      139.13     52.63 o 
   4  10  11       99.90       64.13     53.54 o 
   5  10  11      669.75      602.12     69.83 o 
   6  10  11       44.94      110.53     54.14 o 
   7  10  11     1234.40     1277.34     93.31 o 
   8  10  11      125.46      143.82    102.29 o 
   9  10  11       29.74      -23.16     97.23 o 
  10  10  11       52.33      152.03     76.56 o 
  11  10  11      429.91      331.99     88.71 o 
  12  10  11       53.05       47.76     74.81 o 
   0  11  11     1013.88      821.43    142.09 o 
   1  11  11       26.65       47.57     43.15 o 
   2  11  11       10.16       14.25     62.39 o 
   3  11  11        1.32       55.32     45.12 o 
   4  11  11      256.61      172.88     70.28 o 
   5  11  11        4.13       27.48     63.96 o 
   6  11  11      216.45      243.95     59.66 o 
   7  11  11       46.95       67.33     55.58 o 
   8  11  11      114.48        8.82     71.44 o 
   9  11  11       99.59       31.76     85.99 o 
   3  12  11      115.02      102.24     95.31 o 
   0   0  12     5871.15     6229.55    247.80 o 
   2   0  12     1489.64     1458.39     79.91 o 
   4   0  12      244.38      290.96     66.54 o 
   6   0  12      832.87      959.72     71.07 o 
   8   0  12      781.92      759.80     68.60 o 
  10   0  12      624.05      751.85     71.84 o 
  12   0  12      652.55      595.21     64.85 o 
  14   0  12     1930.25     1863.65    171.20 o 
  16   0  12      412.22      267.65     72.22 o 
  18   0  12     1505.54     1501.48    109.01 o 
  20   0  12       82.76      177.25     64.15 o 
  22   0  12      143.28       92.68    110.09 o 
   1   1  12     1864.11     1975.25     68.49 o 
   2   1  12     1266.96     1294.17     55.29 o 
   3   1  12     2156.61     2243.44     80.83 o 
   4   1  12      235.36      284.58     37.71 o 
   5   1  12     1589.02     1645.90     65.20 o 
   6   1  12      433.46      478.02     40.55 o 
   7   1  12     3109.21     3271.42    104.05 o 
   8   1  12      100.76      116.42     38.01 o 
   9   1  12       27.46       55.02     32.03 o 
  10   1  12      216.46      256.56     29.95 o 
  11   1  12     1737.42     1833.65     64.62 o 
  12   1  12       53.13       48.08     37.19 o 
  13   1  12      396.04      307.61     47.72 o 
  14   1  12      508.93      429.09     47.02 o 
  15   1  12      160.03      118.44     38.70 o 
  16   1  12      129.34      173.95     40.53 o 
  17   1  12      242.70      196.31     84.79 o 
  18   1  12       10.36       74.89     47.74 o 
  19   1  12      459.40      551.82     75.79 o 
  20   1  12        2.90       51.89     51.78 o 
  21   1  12      110.73      138.32     51.62 o 
  22   1  12        6.39       80.58     54.49 o 
   0   2  12     3969.59     4001.03    193.21 o 
   1   2  12     2099.48     2095.73     79.34 o 
   2   2  12      103.01      119.71     36.07 o 
   3   2  12      176.21      266.55     58.03 o 
   4   2  12      129.40      159.81     34.01 o 
   5   2  12     1800.96     1725.48     71.03 o 
   6   2  12      148.64       90.11     44.56 o 
   7   2  12      366.59      376.07     47.93 o 
   8   2  12      400.44      433.33     48.40 o 
   9   2  12     1580.25     1582.63     51.62 o 
  10   2  12       38.09       73.43     26.60 o 
  11   2  12      142.68      203.48     44.11 o 
  12   2  12      590.28      554.98     57.53 o 
  13   2  12      236.73      253.39     38.88 o 
  14   2  12       62.46       55.03     33.36 o 
  15   2  12      817.93      817.34     50.96 o 
  16   2  12        2.93      114.74     37.79 o 
  17   2  12      166.28       80.31     45.81 o 
  18   2  12      498.80      435.24     77.77 o 
  19   2  12      100.80       50.90     59.90 o 
  20   2  12       58.72       76.78     58.57 o 
  21   2  12       82.20      202.48    101.76 o 
   1   3  12       15.82       33.70     37.48 o 
   2   3  12      848.06      836.24     65.03 o 
   3   3  12       35.44       14.46     34.91 o 
   4   3  12      916.89      949.18     61.88 o 
   5   3  12       41.88       29.55     29.68 o 
   6   3  12      223.71      219.89     35.01 o 
   7   3  12      558.53      539.47     41.18 o 
   8   3  12     1352.78     1451.67     63.65 o 
   9   3  12      393.72      325.40     33.31 o 
  10   3  12      747.27      753.23     44.37 o 
  11   3  12       31.44       51.23     33.89 o 
  12   3  12      301.65      292.93     33.33 o 
  13   3  12      335.30      259.90     49.44 o 
  14   3  12      508.46      551.66     50.71 o 
  15   3  12       86.02       68.81     55.67 o 
  16   3  12      982.84      953.42     64.57 o 
  17   3  12      271.21      261.60     42.82 o 
  18   3  12       16.54      135.44    104.62 o 
  19   3  12      206.74      247.23    126.89 o 
  20   3  12       42.82       16.97     82.73 o 
  21   3  12        6.52      123.38    116.79 o 
   0   4  12      124.35      146.77     49.01 o 
   1   4  12      122.23      184.31     37.94 o 
   2   4  12      860.59      825.95     91.04 o 
   3   4  12     2305.65     2496.27     72.05 o 
   4   4  12      501.00      547.43     43.84 o 
   5   4  12     1118.67     1135.37     83.68 o 
   6   4  12     1740.77     1790.23     85.75 o 
   7   4  12       98.62       75.31     31.18 o 
   8   4  12       42.97       52.80     34.70 o 
   9   4  12     2227.72     2284.69     51.27 o 
  10   4  12      106.49       72.34     23.78 o 
  11   4  12      227.31      196.91     32.29 o 
  12   4  12       20.31       -7.01     24.64 o 
  13   4  12      366.20      289.33     37.77 o 
  14   4  12       42.28       13.07     25.90 o 
  15   4  12      356.10      391.16     78.54 o 
  16   4  12      341.61      309.74     70.01 o 
  17   4  12      271.98      144.49     71.53 o 
  18   4  12       82.17       33.14     75.69 o 
  19   4  12       85.75       57.52     63.06 o 
  20   4  12      164.47      223.66    125.02 o 
   1   5  12       98.89      115.31     37.79 o 
   2   5  12      665.61      670.71     45.21 o 
   3   5  12      213.26      273.23     41.74 o 
   4   5  12     3232.73     3442.25     98.19 o 
   5   5  12      120.25       69.26     29.16 o 
   6   5  12       40.46       17.13     31.08 o 
   7   5  12     2130.83     2170.77     74.59 o 
   8   5  12      166.43      135.89     23.17 o 
   9   5  12      546.86      510.87     30.92 o 
  10   5  12      163.13      168.41     54.18 o 
  11   5  12      462.46      435.93     68.99 o 
  12   5  12       29.49      -25.34     45.86 o 
  13   5  12      146.99      101.17     85.24 o 
  14   5  12      406.04      404.85     70.83 o 
  15   5  12      166.84      168.03     64.78 o 
  16   5  12      142.69      192.03     91.42 o 
  17   5  12      123.42       98.63     74.09 o 
  18   5  12      353.88      323.09     98.34 o 
  19   5  12       41.01       61.76     67.28 o 
  20   5  12      311.77      292.47    111.86 o 
   0   6  12      900.48      886.70     51.88 o 
   1   6  12       10.37      -18.75     23.82 o 
   2   6  12      887.41      925.47     53.34 o 
   3   6  12       47.06       39.29     24.12 o 
   4   6  12      613.70      658.27     35.25 o 
   5   6  12      356.40      323.52     33.13 o 
   6   6  12      951.47     1006.03     47.34 o 
   7   6  12       42.55       26.07     20.22 o 
   8   6  12      366.50      232.22     36.39 o 
   9   6  12      845.28      857.02     76.47 o 
  10   6  12       39.95       55.57     51.65 o 
  11   6  12      842.72      902.28    109.90 o 
  12   6  12      521.03      524.37     85.68 o 
  13   6  12       57.60      -23.83     59.67 o 
  14   6  12      227.32      224.12     83.67 o 
  15   6  12       49.36      107.77     59.76 o 
  16   6  12       10.22       89.37     77.84 o 
  17   6  12       97.35       49.84     60.96 o 
  18   6  12      196.00      161.73     89.54 o 
  19   6  12       52.57      102.59     79.60 o 
   1   7  12      767.68      707.45     39.85 o 
   2   7  12       48.78       52.18     29.70 o 
   3   7  12      276.84      251.47     30.96 o 
   4   7  12       39.81       34.67     29.14 o 
   5   7  12     1289.89     1290.94     82.97 o 
   6   7  12        0.40        5.50     17.77 o 
   7   7  12      745.23      726.99     51.01 o 
   8   7  12      337.06      328.01     62.82 o 
   9   7  12      652.90      615.38     72.14 o 
  10   7  12       80.01       79.61     63.38 o 
  11   7  12      536.76      574.94     76.72 o 
  12   7  12      371.02      225.47     71.27 o 
  13   7  12     1228.43     1229.48    100.36 o 
  14   7  12      117.77       -7.08     97.76 o 
  15   7  12        0.19       66.44     65.52 o 
  16   7  12      113.39       52.05     74.53 o 
  17   7  12      139.73       82.32     67.22 o 
   0   8  12     2893.63     2755.17     89.08 o 
   1   8  12       10.77       -9.13     24.69 o 
   2   8  12      828.95      849.36     50.28 o 
   3   8  12      250.54      252.35     29.98 o 
   4   8  12      701.03      613.05     38.89 o 
   5   8  12       82.64       30.34     22.48 o 
   6   8  12      481.01      446.41     27.62 o 
   7   8  12       60.90       31.21     49.86 o 
   8   8  12       44.59       53.00     61.69 o 
   9   8  12      117.71      157.69     62.03 o 
  10   8  12       10.17       74.55     51.93 o 
  11   8  12      315.85      351.31     81.46 o 
  12   8  12     1024.38     1001.97     90.73 o 
  13   8  12        3.16       50.87     73.01 o 
  14   8  12       85.49      -13.92     71.52 o 
  15   8  12       69.17      105.73     99.12 o 
  16   8  12       55.29      -67.54     85.87 o 
   1   9  12      323.33      278.98     33.45 o 
   2   9  12      158.97      155.00     31.25 o 
   3   9  12       27.24       23.16     22.07 o 
   4   9  12     1619.06     1637.14     68.88 o 
   5   9  12      201.47      176.32     64.22 o 
   6   9  12      259.49      219.59     58.59 o 
   7   9  12      232.05      184.85     61.34 o 
   8   9  12       46.16       61.48     63.44 o 
   9   9  12       67.86      111.21     56.98 o 
  10   9  12      135.58      158.82     66.61 o 
  11   9  12       29.29       14.90     73.82 o 
  12   9  12       27.56       63.03     77.43 o 
  13   9  12      146.52      174.40     72.23 o 
  14   9  12      287.00      335.71     93.41 o 
   0  10  12      170.21      177.10     60.04 o 
   1  10  12        1.04       -9.32     27.13 o 
   2  10  12       94.30      111.45     64.84 o 
   3  10  12      543.61      554.28     60.45 o 
   4  10  12       27.87       30.64     67.37 o 
   5  10  12      291.09      263.26     62.49 o 
   6  10  12       95.70      147.49     59.36 o 
   7  10  12      145.61      117.86     82.78 o 
   8  10  12       64.86       85.15     63.64 o 
   9  10  12      565.22      458.00     81.95 o 
  10  10  12       94.77       93.56     67.22 o 
  11  10  12      192.47      238.49     79.64 o 
   1  11  12      115.75       86.09     58.37 o 
   2  11  12      130.84      119.55     59.13 o 
   3  11  12        8.40       -6.22     59.09 o 
   4  11  12      167.40      140.46     74.15 o 
   5  11  12      103.73      150.80     75.98 o 
   6  11  12       52.73       88.76     59.72 o 
   7  11  12        4.75       59.52     79.91 o 
   2   0  13     3702.65     3794.03    136.29 o 
   4   0  13     7921.39     7974.75    266.85 o 
   6   0  13     1522.95     1590.63     91.86 o 
   8   0  13      208.66      257.06     67.00 o 
  10   0  13     1234.52     1234.46     93.82 o 
  12   0  13       68.63      106.14     91.83 o 
  14   0  13      901.74      894.63    192.35 o 
  16   0  13      472.77      458.54     75.33 o 
  18   0  13      323.82      176.75    149.02 o 
  20   0  13      172.17      262.33     95.42 o 
   0   1  13      769.08      873.26     83.31 o 
   1   1  13      338.60      391.23     46.71 o 
   2   1  13       69.26      122.31     38.03 o 
   3   1  13     2506.74     2544.86     91.35 o 
   4   1  13      491.05      526.76     45.94 o 
   5   1  13      671.12      721.43     52.58 o 
   6   1  13      157.59      119.06     39.95 o 
   7   1  13      736.70      693.07     55.42 o 
   8   1  13      177.13      153.34     47.60 o 
   9   1  13     1382.01     1442.65     65.81 o 
  10   1  13      122.89      141.16     39.28 o 
  11   1  13     1227.48     1313.25     78.77 o 
  12   1  13      396.28      385.58     52.52 o 
  13   1  13       67.78       90.97     47.17 o 
  14   1  13       57.49       77.94     48.35 o 
  15   1  13      550.33      628.38     82.84 o 
  16   1  13       10.14       43.80     58.32 o 
  17   1  13       83.44       61.41     53.77 o 
  18   1  13      181.47      162.34     46.83 o 
  19   1  13       45.60      133.19     54.02 o 
  20   1  13      149.73      138.80     72.80 o 
  21   1  13      120.79      330.03    100.58 o 
   1   2  13      970.72      994.29     53.38 o 
   2   2  13     1241.09     1390.12     84.43 o 
   3   2  13       99.92       56.95     43.91 o 
   4   2  13     1256.38     1234.64     72.15 o 
   5   2  13     1055.95     1081.76     65.18 o 
   6   2  13        4.87       25.60     50.89 o 
   7   2  13     1173.54     1255.09     68.13 o 
   8   2  13     1189.00     1291.83     70.29 o 
   9   2  13      727.66      710.21     55.75 o 
  10   2  13      209.93      183.94     31.79 o 
  11   2  13     1079.04     1076.36     61.23 o 
  12   2  13      175.53      149.53     36.85 o 
  13   2  13     2025.50     2262.32     90.27 o 
  14   2  13       56.07       55.22     45.31 o 
  15   2  13        9.92      132.87    100.98 o 
  16   2  13      239.00      236.94     56.17 o 
  17   2  13       81.32       53.58     51.99 o 
  18   2  13       44.21       28.70     62.93 o 
  19   2  13      106.02      219.60     73.40 o 
  20   2  13       67.41       58.16     95.28 o 
   0   3  13     1649.95     1903.96     94.49 o 
   1   3  13      623.51      755.42     59.02 o 
   2   3  13     2489.90     2469.48     77.23 o 
   3   3  13      147.06      110.43     39.15 o 
   4   3  13      634.71      729.59    100.31 o 
   5   3  13        6.85       -7.59     34.16 o 
   6   3  13     3175.08     3284.60    148.07 o 
   7   3  13      212.84      180.47     53.60 o 
   8   3  13      173.71      187.86     36.29 o 
   9   3  13      312.76      232.75     33.32 o 
  10   3  13      465.32      415.67     41.84 o 
  11   3  13      132.28      167.83     59.95 o 
  12   3  13      472.06      433.52     48.53 o 
  13   3  13      194.86      161.47     41.10 o 
  14   3  13       46.49       40.78     33.00 o 
  15   3  13      361.67      266.25     40.70 o 
  16   3  13      140.42       91.91     44.82 o 
  17   3  13       24.66      -69.75     69.75 o 
  18   3  13      177.17      278.62     67.19 o 
  19   3  13        6.81       19.07     61.20 o 
  20   3  13      185.40      207.36    123.62 o 
   1   4  13      633.45      853.78     79.29 o 
   2   4  13      534.92      612.65     46.99 o 
   3   4  13     1293.71     1269.92     66.55 o 
   4   4  13     1264.20     1359.75     92.04 o 
   5   4  13     1782.57     1789.97     83.22 o 
   6   4  13       40.46        4.88     44.19 o 
   7   4  13     1374.58     1504.86     85.54 o 
   8   4  13       55.55       86.41     32.27 o 
   9   4  13      700.97      701.16     77.05 o 
  10   4  13       12.02        8.76     24.09 o 
  11   4  13      429.28      336.68     38.68 o 
  12   4  13      153.21      104.59     39.27 o 
  13   4  13      237.76      224.36     56.06 o 
  14   4  13      136.63      144.95     43.68 o 
  15   4  13      143.88      168.79     98.86 o 
  16   4  13       41.66       84.19     69.07 o 
  17   4  13      132.09      139.42    101.97 o 
  18   4  13      564.62      550.63    112.80 o 
  19   4  13      184.96      201.68    107.47 o 
   0   5  13      476.26      459.65     62.51 o 
   1   5  13      104.98       55.65     35.24 o 
   2   5  13      132.93      111.95     48.35 o 
   3   5  13      403.72      475.14     44.10 o 
   4   5  13      456.45      461.72     46.02 o 
   5   5  13      335.74      310.15     74.00 o 
   6   5  13      950.46     1015.91     55.50 o 
   7   5  13       10.19       16.95     29.26 o 
   8   5  13      227.41      235.87     40.68 o 
   9   5  13     1375.52     1275.16     94.45 o 
  10   5  13      268.24      128.21     50.78 o 
  11   5  13       11.73       65.62     51.84 o 
  12   5  13      415.12      330.12     67.81 o 
  13   5  13      319.75      302.68     72.53 o 
  14   5  13      206.32      210.74     67.77 o 
  15   5  13      183.44      211.52     89.53 o 
  16   5  13      129.36        3.26     62.27 o 
  17   5  13        6.34      -54.79     83.07 o 
  18   5  13      119.93      241.68    103.53 o 
  19   5  13        4.34      152.96     82.99 o 
   1   6  13      440.51      464.32     39.80 o 
   2   6  13      952.45     1051.82     49.25 o 
   3   6  13      233.42      246.20     35.64 o 
   4   6  13      610.65      746.45     56.90 o 
   5   6  13      145.04       85.18     23.38 o 
   6   6  13      299.99      307.66     33.00 o 
   7   6  13       44.74       54.45     29.65 o 
   8   6  13      496.43      509.72     61.35 o 
   9   6  13      250.44      190.30     35.49 o 
  10   6  13      822.69      855.83     86.68 o 
  11   6  13      168.11      102.02     70.90 o 
  12   6  13       90.72      125.97     55.96 o 
  13   6  13      306.86      164.78     73.24 o 
  14   6  13      175.65      147.56     68.71 o 
  15   6  13       99.00       55.37     96.05 o 
  16   6  13      320.21      374.73     85.37 o 
  17   6  13      177.84       72.44     85.60 o 
  18   6  13        3.17       26.22     77.81 o 
   0   7  13      161.30      101.06     49.89 o 
   1   7  13     1381.38     1475.79     64.32 o 
   2   7  13        8.56      -22.44     27.74 o 
   3   7  13      573.01      572.59     33.29 o 
   4   7  13       37.57       -2.63     26.10 o 
   5   7  13      749.60      696.23     46.77 o 
   6   7  13       16.78        1.05     29.63 o 
   7   7  13       64.51      103.19     33.61 o 
   8   7  13      357.43      241.86     49.81 o 
   9   7  13      873.27      829.57     83.67 o 
  10   7  13      105.99       84.75     53.17 o 
  11   7  13      210.21      105.15     63.27 o 
  12   7  13       29.96       32.32     59.51 o 
  13   7  13       89.38       51.16     64.60 o 
  14   7  13       39.22       16.09     65.63 o 
  15   7  13       81.58       70.53    120.09 o 
  16   7  13        8.15       54.16     97.07 o 
   1   8  13      507.01      477.61     43.78 o 
   2   8  13      581.92      491.77     40.90 o 
   3   8  13        1.31       18.77     31.82 o 
   4   8  13      134.77      106.75     29.73 o 
   5   8  13      287.14      241.25     40.00 o 
   6   8  13      520.19      502.48     70.02 o 
   7   8  13      144.24      141.50     67.09 o 
   8   8  13      120.40      155.67     61.21 o 
   9   8  13       25.12       59.42     50.52 o 
  10   8  13      539.53      635.80    126.17 o 
  11   8  13      228.89      199.72     78.32 o 
  12   8  13        7.67      158.90    117.51 o 
  13   8  13       43.44       14.36     79.20 o 
  14   8  13      183.90      163.13     85.11 o 
  15   8  13        6.61       54.79     77.72 o 
   0   9  13      450.84      410.28     58.03 o 
   1   9  13      175.87      164.48     38.30 o 
   2   9  13      412.66      366.37     46.33 o 
   3   9  13      125.74      143.02     38.61 o 
   4   9  13      136.50      169.52     69.11 o 
   5   9  13        9.59       -8.99     48.33 o 
   6   9  13      224.07      185.00     67.88 o 
   7   9  13      173.40      153.64     57.05 o 
   8   9  13      222.31      255.24     68.22 o 
   9   9  13      491.59      462.73     81.70 o 
  10   9  13      125.81      103.60     67.27 o 
  11   9  13       10.00       47.82     87.51 o 
  12   9  13      204.29      210.18    107.76 o 
   1  10  13      261.35      217.40     49.74 o 
   2  10  13        0.95      -29.83     42.05 o 
   3  10  13      141.36      190.78     60.16 o 
   4  10  13        7.55      -56.77     56.77 o 
   5  10  13      183.71      190.35     68.82 o 
   6  10  13       56.73       81.76     59.41 o 
   7  10  13      659.69      583.99     79.67 o 
   8  10  13       28.31      -30.16     69.98 o 
   9  10  13      115.85       34.82     62.00 o 
   0  11  13      485.87      -48.52    138.63 o 
   1  11  13      154.38      247.80    140.36 o 
   2  11  13       54.27       69.64     59.06 o 
   3  11  13       67.47       52.40     62.25 o 
   4  11  13       41.74       20.98     56.89 o 
   0   0  14     2276.51     2441.57    161.15 o 
   2   0  14     1147.79     1045.60     83.08 o 
   4   0  14      127.81       67.37     62.15 o 
   6   0  14      684.57      803.63     76.60 o 
   8   0  14     1172.19     1420.56    110.90 o 
  10   0  14      299.45      262.05     78.44 o 
  12   0  14     1475.43     1450.08    126.50 o 
  14   0  14       41.82       65.85    181.95 o 
  16   0  14      123.39      162.89    114.34 o 
  18   0  14      907.20      943.71    101.37 o 
  20   0  14      100.33      -29.46    102.93 o 
   1   1  14     1710.86     1809.28     78.54 o 
   2   1  14      475.66      447.90     62.28 o 
   3   1  14      480.60      444.41     50.85 o 
   4   1  14      168.26      196.74     53.52 o 
   5   1  14      646.55      734.47     54.00 o 
   6   1  14      514.39      523.76     72.41 o 
   7   1  14      604.18      610.52     74.51 o 
   8   1  14      681.68      599.32     59.38 o 
   9   1  14      212.22      250.83     54.90 o 
  10   1  14      222.88      345.78     44.89 o 
  11   1  14      748.90      733.24     48.21 o 
  12   1  14      160.79      133.88     48.95 o 
  13   1  14      549.41      538.77     72.49 o 
  14   1  14      418.60      425.25     75.73 o 
  15   1  14      213.88      222.81     56.57 o 
  16   1  14       28.19       77.93     44.06 o 
  17   1  14      120.70      119.81     46.36 o 
  18   1  14       41.24       87.69     76.53 o 
  19   1  14      109.33      114.43     69.10 o 
  20   1  14      160.06      189.62    107.55 o 
   0   2  14     1145.72     1397.82    145.80 o 
   1   2  14     1480.30     1533.94     67.59 o 
   2   2  14       47.26      -16.50     52.28 o 
   3   2  14     2137.23     2160.15     82.89 o 
   4   2  14      113.60       86.21     44.21 o 
   5   2  14       48.94      -10.66     58.28 o 
   6   2  14     2257.60     2386.17     99.83 o 
   7   2  14        3.16        6.23     34.53 o 
   8   2  14       71.01       80.38     44.49 o 
   9   2  14      268.97      346.23     40.45 o 
  10   2  14       38.05       25.69     31.48 o 
  11   2  14       39.73        4.24     30.18 o 
  12   2  14       51.98       21.00     38.64 o 
  13   2  14      274.71      243.51     44.28 o 
  14   2  14      134.34      190.38     47.22 o 
  15   2  14       57.05      221.85     41.62 o 
  16   2  14        4.47      -12.63     35.87 o 
  17   2  14      100.66      106.17     45.76 o 
  18   2  14      268.60      278.34     73.17 o 
  19   2  14       16.81       74.21     69.45 o 
  20   2  14       76.46      148.32    101.26 o 
   1   3  14      134.37      140.26     44.30 o 
   2   3  14      476.14      544.80     58.28 o 
   3   3  14      522.96      594.65    102.13 o 
   4   3  14      723.15      902.72     75.26 o 
   5   3  14      642.86      601.46     51.91 o 
   6   3  14       20.15       -0.11     37.30 o 
   7   3  14      410.90      461.39     46.05 o 
   8   3  14     1009.00      943.28     60.72 o 
   9   3  14      216.39      234.48     42.54 o 
  10   3  14      656.54      642.44     42.66 o 
  11   3  14      208.63      179.19     48.07 o 
  12   3  14       10.42       40.02     44.44 o 
  13   3  14      193.89      218.69     76.03 o 
  14   3  14      184.15      147.22     46.52 o 
  15   3  14      516.58      520.12     71.02 o 
  16   3  14      295.41      305.44     79.54 o 
  17   3  14       37.43       16.28    128.61 o 
  18   3  14       14.17      -68.77     68.77 o 
  19   3  14        8.58       39.32    112.45 o 
   0   4  14     1125.11     1267.55     91.84 o 
   1   4  14      254.62      210.42     54.31 o 
   2   4  14      408.34      480.97     47.48 o 
   3   4  14      963.83     1059.22     81.77 o 
   4   4  14      698.27      720.00     63.07 o 
   5   4  14     1032.93     1022.00     83.92 o 
   6   4  14      204.72      201.03     48.81 o 
   7   4  14       84.77       98.52     41.52 o 
   8   4  14      354.12      432.01     50.03 o 
   9   4  14     1257.58     1168.66     46.33 o 
  10   4  14      168.52      184.67     34.91 o 
  11   4  14       22.51       15.14     39.21 o 
  12   4  14      104.87       82.03     37.23 o 
  13   4  14       73.43       79.27     47.35 o 
  14   4  14      192.98      203.46     95.34 o 
  15   4  14      545.51      577.24     78.99 o 
  16   4  14       98.13       12.47     71.28 o 
  17   4  14      290.67      194.03    110.76 o 
  18   4  14       39.95       91.29     82.89 o 
   1   5  14     1181.40     1327.25     73.11 o 
   2   5  14     1324.82     1335.11     67.03 o 
   3   5  14       70.59       93.44     39.32 o 
   4   5  14     1192.39     1275.56     67.78 o 
   5   5  14      698.54      712.71     66.82 o 
   6   5  14       93.73       75.12     46.85 o 
   7   5  14      826.35      918.00     53.79 o 
   8   5  14       75.93       89.80     31.81 o 
   9   5  14      123.89      137.53     29.65 o 
  10   5  14      145.67      110.01     23.59 o 
  11   5  14      476.43      441.74     88.04 o 
  12   5  14      120.73      214.85     85.36 o 
  13   5  14      237.49      261.17     66.09 o 
  14   5  14      118.37      143.93     71.23 o 
  15   5  14      167.28      111.49     86.82 o 
  16   5  14      176.92      190.15     87.91 o 
  17   5  14       67.88      -20.93     87.18 o 
  18   5  14      241.41      150.78     76.76 o 
   0   6  14     2176.40     2286.25     91.67 o 
   1   6  14      282.34      271.37     34.62 o 
   2   6  14      489.45      479.52     36.39 o 
   3   6  14      344.32      384.39     33.27 o 
   4   6  14      752.23      681.41     40.28 o 
   5   6  14      377.37      439.10     48.77 o 
   6   6  14     1068.40     1035.21     51.20 o 
   7   6  14      137.20      120.99     25.70 o 
   8   6  14      222.35      188.61     20.76 o 
   9   6  14      119.48      114.24     37.43 o 
  10   6  14      216.88      185.14     63.02 o 
  11   6  14      559.81      469.88     90.17 o 
  12   6  14      335.12      342.68     68.18 o 
  13   6  14      265.72      223.85     84.77 o 
  14   6  14      165.95      210.91     72.65 o 
  15   6  14       30.78      -31.20     87.90 o 
  16   6  14      115.40       92.61     93.10 o 
  17   6  14       69.41       76.24    154.22 o 
   1   7  14      504.35      445.71     39.50 o 
   2   7  14      235.49      288.96     39.01 o 
   3   7  14      201.74      127.83     35.64 o 
   4   7  14       45.95       60.59     27.28 o 
   5   7  14      511.99      492.42     56.78 o 
   6   7  14      464.18      353.02     33.66 o 
   7   7  14      513.50      507.50     48.54 o 
   8   7  14      160.28      100.30     59.89 o 
   9   7  14      178.33      189.98     56.51 o 
  10   7  14       55.81        2.79     57.85 o 
  11   7  14      503.30      417.02    133.60 o 
  12   7  14        3.46      110.08     65.01 o 
  13   7  14     1155.09      949.58    118.53 o 
  14   7  14       18.63      126.60     77.22 o 
  15   7  14       39.67       60.90     71.26 o 
   0   8  14      202.22      144.51     50.67 o 
   1   8  14       26.30       36.18     33.52 o 
   2   8  14      370.61      311.03     45.14 o 
   3   8  14      296.49      266.07     36.29 o 
   4   8  14      380.35      314.01     32.79 o 
   5   8  14       12.06       55.54     32.47 o 
   6   8  14      124.24      143.50     56.52 o 
   7   8  14       70.85      105.58     67.26 o 
   8   8  14       99.14       75.38     72.41 o 
   9   8  14      138.89       72.08     65.02 o 
  10   8  14       42.62      159.32     95.02 o 
  11   8  14       72.25      157.16     80.11 o 
  12   8  14      136.59       36.00     79.14 o 
  13   8  14        1.72      -63.82     63.82 o 
   1   9  14       52.62       20.58     31.98 o 
   2   9  14      251.27      236.77     32.12 o 
   3   9  14      278.76      276.29     58.88 o 
   4   9  14      635.86      654.60     78.80 o 
   5   9  14      101.71       63.67     68.12 o 
   6   9  14      139.48       86.18     63.10 o 
   7   9  14       86.90      136.70     68.81 o 
   8   9  14       97.02      134.25     69.00 o 
   9   9  14        8.44      -88.71     88.71 o 
  10   9  14       75.00       88.62     76.21 o 
  11   9  14       62.00       92.92     81.94 o 
   0  10  14      106.22      111.80     88.68 o 
   1  10  14       29.75       53.98     46.22 o 
   2  10  14       62.09       86.93     45.69 o 
   3  10  14      424.05      429.36     83.98 o 
   4  10  14       68.13       93.75     55.37 o 
   5  10  14      142.16      204.68     71.48 o 
   6  10  14       34.21       52.49     57.89 o 
   7  10  14       59.53       43.32     66.70 o 
   2   0  15      819.69      686.97    102.22 o 
   4   0  15     2583.57     2581.63    128.94 o 
   6   0  15      804.34      893.46    142.09 o 
   8   0  15     1281.88     1296.55    109.35 o 
  10   0  15      565.33      504.08     59.26 o 
  12   0  15      315.68      254.39     75.01 o 
  14   0  15      175.31      212.79    107.44 o 
  16   0  15       92.44      202.35     69.72 o 
  18   0  15       63.09      132.56     87.45 o 
   0   1  15      560.79      621.98     91.27 o 
   1   1  15       18.03       59.59     43.44 o 
   2   1  15      199.16      225.65     45.36 o 
   3   1  15     1021.81     1115.25     70.66 o 
   4   1  15      154.21      203.31     43.13 o 
   5   1  15      545.37      525.68     52.44 o 
   6   1  15       24.72      -38.67     38.67 o 
   7   1  15      107.57      108.91     67.78 o 
   8   1  15      186.14      149.86     51.24 o 
   9   1  15      605.53      580.18     61.21 o 
  10   1  15      458.40      493.51     55.80 o 
  11   1  15      290.15      206.89     36.75 o 
  12   1  15      272.16      345.14     93.13 o 
  13   1  15      132.78      176.30     62.03 o 
  14   1  15      220.68      174.68     49.81 o 
  15   1  15      658.65      713.23     61.01 o 
  16   1  15       41.07       94.79     59.13 o 
  17   1  15       38.47       13.13    111.33 o 
  18   1  15        0.66       89.98     57.97 o 
  19   1  15       26.85       92.52     49.29 o 
   1   2  15      421.99      443.33     79.79 o 
   2   2  15     1411.75     1599.80     90.54 o 
   3   2  15      160.89      176.51     44.36 o 
   4   2  15      604.03      573.35     72.53 o 
   5   2  15      660.05      606.56     71.29 o 
   6   2  15      292.86      252.99     53.41 o 
   7   2  15      220.55      142.76     46.38 o 
   8   2  15      532.58      402.29     55.02 o 
   9   2  15      141.26      159.87     40.07 o 
  10   2  15      168.02      168.66     43.66 o 
  11   2  15      577.41      649.52     57.13 o 
  12   2  15      151.88      211.71    111.64 o 
  13   2  15      845.53      804.53    124.81 o 
  14   2  15      104.77      182.15     78.79 o 
  15   2  15       86.35      115.28     64.79 o 
  16   2  15      188.33      219.70     75.48 o 
  17   2  15       34.25      -38.77     62.94 o 
  18   2  15       35.53      -17.95     66.37 o 
  19   2  15      131.83      324.24    110.33 o 
   0   3  15     3858.84     4218.26    164.04 o 
   1   3  15      540.86      648.22     61.09 o 
   2   3  15      754.49      888.31     67.37 o 
   3   3  15      801.22      839.61     77.04 o 
   4   3  15      304.23      332.15     54.00 o 
   5   3  15     1341.90     1309.79     73.70 o 
   6   3  15     1814.48     1791.06     97.04 o 
   7   3  15      250.72      161.31     47.77 o 
   8   3  15      192.77      190.06     46.60 o 
   9   3  15      654.78      700.74     58.00 o 
  10   3  15       99.99      125.07     35.24 o 
  11   3  15      746.78      744.67     79.24 o 
  12   3  15      326.04      336.90     70.53 o 
  13   3  15       37.17       23.54     75.78 o 
  14   3  15       50.70       12.53     48.70 o 
  15   3  15       61.34       88.52     80.79 o 
  16   3  15        4.52       96.36     78.59 o 
  17   3  15       96.44      104.88     68.34 o 
  18   3  15      239.57      225.63     76.30 o 
   1   4  15      630.71      660.07    110.05 o 
   2   4  15     1174.91     1293.68     98.58 o 
   3   4  15      469.20      400.34     53.22 o 
   4   4  15     1284.36     1274.91     72.82 o 
   5   4  15      164.04      184.54     46.39 o 
   6   4  15      310.84      252.61     51.64 o 
   7   4  15      561.60      646.47     53.44 o 
   8   4  15      104.38      121.08     37.80 o 
   9   4  15       63.31       54.14     31.45 o 
  10   4  15       57.78      115.80     38.68 o 
  11   4  15      701.85      500.54    123.09 o 
  12   4  15      146.38      123.59     41.00 o 
  13   4  15       49.22       98.16     64.76 o 
  14   4  15      125.43       92.98     67.11 o 
  15   4  15      150.92      182.90     70.74 o 
  16   4  15      158.83       51.64     84.13 o 
  17   4  15      141.96      -22.95     70.28 o 
   0   5  15      820.48      780.38     83.99 o 
   1   5  15       31.19       37.52     69.11 o 
   2   5  15        8.77       31.67     38.65 o 
   3   5  15      626.55      744.37     83.15 o 
   4   5  15      165.67       72.47     52.52 o 
   5   5  15      236.64       93.67     67.25 o 
   6   5  15      156.12      159.31     50.66 o 
   7   5  15       84.98       74.64     35.51 o 
   8   5  15      344.52      394.35     51.05 o 
   9   5  15     1239.92     1178.43     55.68 o 
  10   5  15      330.46      247.39     40.68 o 
  11   5  15       10.86       81.04     60.25 o 
  12   5  15      123.29       13.39     83.79 o 
  13   5  15       61.39       34.20     61.24 o 
  14   5  15       96.67      169.41     88.45 o 
  15   5  15      197.84      186.12     81.10 o 
  16   5  15      144.76      103.17     83.91 o 
   1   6  15      223.32      179.09     36.00 o 
   2   6  15      195.78      164.07     39.57 o 
   3   6  15       93.85      104.22     30.65 o 
   4   6  15       77.27      159.12     34.79 o 
   5   6  15      879.82      851.04     47.95 o 
   6   6  15       21.62       73.63     37.32 o 
   7   6  15       98.43       23.83     30.27 o 
   8   6  15      424.93      394.73     53.34 o 
   9   6  15      150.50      186.62     44.07 o 
  10   6  15      283.82      320.11     68.92 o 
  11   6  15       36.70       57.51     70.89 o 
  12   6  15      101.21       44.94    117.75 o 
  13   6  15        9.32       -1.91     56.95 o 
  14   6  15      100.91      162.76     76.58 o 
  15   6  15      104.36       60.19     78.04 o 
   0   7  15      121.91       18.88     66.33 o 
   1   7  15      721.87      613.28     61.48 o 
   2   7  15       17.49       19.91     31.34 o 
   3   7  15      649.71      736.18     68.76 o 
   4   7  15       30.21       -3.90     31.62 o 
   5   7  15      149.53      139.09     49.79 o 
   6   7  15       16.86       37.84     33.89 o 
   7   7  15       55.31       40.64     49.13 o 
   8   7  15       97.27       97.09     59.52 o 
   9   7  15       86.45      218.47     72.38 o 
  10   7  15       28.41       91.08     66.20 o 
  11   7  15      235.95      117.96     80.09 o 
  12   7  15      100.40      205.53     89.04 o 
  13   7  15      148.10      129.94    110.28 o 
  14   7  15       13.35       37.15     62.77 o 
   1   8  15       77.29       67.82     42.68 o 
   2   8  15      191.13      165.52     32.84 o 
   3   8  15       93.56       67.79     40.90 o 
   4   8  15      324.64      242.41     45.64 o 
   5   8  15      180.00      113.19     54.17 o 
   6   8  15      149.71      100.86     52.64 o 
   7   8  15       89.71      122.05     55.65 o 
   8   8  15      122.91      132.40     82.96 o 
   9   8  15       72.43      162.34     81.38 o 
  10   8  15      385.67      387.79     94.28 o 
  11   8  15      143.59      262.89    134.26 o 
  12   8  15       10.03       50.96     77.95 o 
   0   9  15      236.42      173.53     60.84 o 
   1   9  15       35.21       -8.71     37.52 o 
   2   9  15      135.56       87.41     53.38 o 
   3   9  15       87.60       91.91     55.23 o 
   4   9  15        3.97      -63.03     63.03 o 
   5   9  15       16.49       92.52     69.00 o 
   6   9  15      152.91      112.33     66.59 o 
   7   9  15       87.23      136.27     83.31 o 
   8   9  15       56.72      -52.02     83.79 o 
   9   9  15      267.06      205.76     84.59 o 
   1  10  15      345.31      298.71     90.32 o 
   2  10  15      139.10      157.25     62.65 o 
   3  10  15       43.45       20.42     53.04 o 
   4  10  15       43.29      137.29     55.59 o 
   0   0  16      351.93      325.77    171.55 o 
   2   0  16      354.05      277.20     87.80 o 
   4   0  16       89.32      112.50     63.15 o 
   6   0  16      788.00      881.25    107.97 o 
   8   0  16      105.42       51.99    178.48 o 
  10   0  16      126.05      180.70     52.89 o 
  12   0  16      175.66      463.78    124.76 o 
  14   0  16       42.41        7.83     67.35 o 
  16   0  16      213.67      268.67    202.74 o 
  18   0  16      291.89      336.83    121.01 o 
   1   1  16      156.49      148.45     64.42 o
[truncated: 26,502 more chars]
